# Supplementary material for: Evaluation of the MGISEQ-2000 Sequencing Platform for Illumina Target Capture Sequencing Libraries
Source: Front Genet. 2021 Oct 27;12:730519. doi: 10.3389/fgene.2021.730519 (PMC8578046; doi:10.3389/fgene.2021.730519)
Supplement: Supplementary file 1 [file Presentation4.zip]

Archive with 86 entries (86 files):
- ALK/19JS48180P.pdf
- __MACOSX/ALK/._19JS48180P.pdf
- ALK/19HE22185F.pdf
- __MACOSX/ALK/._19HE22185F.pdf
- ALK/19JS48246P.pdf
- __MACOSX/ALK/._19JS48246P.pdf
- ALK/19ZN12297F.pdf
- __MACOSX/ALK/._19ZN12297F.pdf
- ALK/19FC40253-IIF.pdf
- __MACOSX/ALK/._19FC40253-IIF.pdf
- ALK/19ZN13097P.pdf
- __MACOSX/ALK/._19ZN13097P.pdf
- ALK/19GY94044P.pdf
- __MACOSX/ALK/._19GY94044P.pdf
- ALK/19JS48179F.pdf
- __MACOSX/ALK/._19JS48179F.pdf
- ALK/19N01682P.pdf
- __MACOSX/ALK/._19N01682P.pdf
- ALK/19N01378P.pdf
- __MACOSX/ALK/._19N01378P.pdf
- ALK/19HE22170F.pdf
- __MACOSX/ALK/._19HE22170F.pdf
- ALK/19FC40390F.pdf
- __MACOSX/ALK/._19FC40390F.pdf
- ALK/19HE22131F.pdf
- __MACOSX/ALK/._19HE22131F.pdf
- ALK/M1901223P.pdf
- __MACOSX/ALK/._M1901223P.pdf
- ALK/19N01654H.pdf
- __MACOSX/ALK/._19N01654H.pdf
- ALK/19N01676T.pdf
- __MACOSX/ALK/._19N01676T.pdf
- ALK/19FC40257F.pdf
- __MACOSX/ALK/._19FC40257F.pdf
- ALK/19CF15540F.pdf
- __MACOSX/ALK/._19CF15540F.pdf
- ALK/19ZN12366P.pdf
- __MACOSX/ALK/._19ZN12366P.pdf
- ALK/19GY94073B.pdf
- __MACOSX/ALK/._19GY94073B.pdf
- ALK/19ZN12357F.pdf
- __MACOSX/ALK/._19ZN12357F.pdf
- ALK/19N02343F.pdf
- __MACOSX/ALK/._19N02343F.pdf
- ALK/19ZN12547P.pdf
- __MACOSX/ALK/._19ZN12547P.pdf
- ALK/19ZN13100P.pdf
- __MACOSX/ALK/._19ZN13100P.pdf
- ALK/19ZN13101T.pdf
- __MACOSX/ALK/._19ZN13101T.pdf
- ALK/19N01650P.pdf
- __MACOSX/ALK/._19N01650P.pdf
- ALK/19ZN12584P.pdf
- __MACOSX/ALK/._19ZN12584P.pdf
- ALK/19ZN11296F.pdf
- __MACOSX/ALK/._19ZN11296F.pdf
- ALK/19N01666P.pdf
- __MACOSX/ALK/._19N01666P.pdf
- ALK/19FC40246F.pdf
- __MACOSX/ALK/._19FC40246F.pdf
- ALK/19CF15711P.pdf
- __MACOSX/ALK/._19CF15711P.pdf
- ALK/19Q06297F.pdf
- __MACOSX/ALK/._19Q06297F.pdf
- ALK/19HE22008F.pdf
- __MACOSX/ALK/._19HE22008F.pdf
- ALK/19Q06147F.pdf
- __MACOSX/ALK/._19Q06147F.pdf
- ALK/19ZN13675F.pdf
- __MACOSX/ALK/._19ZN13675F.pdf
- ALK/19N01671T.pdf
- __MACOSX/ALK/._19N01671T.pdf
- ALK/19N01467QC.pdf
- __MACOSX/ALK/._19N01467QC.pdf
- ALK/19FC40250F.pdf
- __MACOSX/ALK/._19FC40250F.pdf
- ALK/19HE22120F.pdf
- __MACOSX/ALK/._19HE22120F.pdf
- ALK/19N01373F.pdf
- __MACOSX/ALK/._19N01373F.pdf
- ALK/19HE22225P.pdf
- __MACOSX/ALK/._19HE22225P.pdf
- ALK/19YT52688P.pdf
- __MACOSX/ALK/._19YT52688P.pdf
- ALK/19N01667F.pdf
- __MACOSX/ALK/._19N01667F.pdf
