# Supplementary material for: Evaluation of the MGISEQ-2000 Sequencing Platform for Illumina Target Capture Sequencing Libraries
Source: Front Genet. 2021 Oct 27;12:730519. doi: 10.3389/fgene.2021.730519 (PMC8578046; doi:10.3389/fgene.2021.730519)
Supplement: Supplementary file 2 [file Presentation1.zip]

Archive with 89 entries (88 files):
- ALK/
- ALK/19N01687F.pdf
- __MACOSX/ALK/._19N01687F.pdf
- ALK/19HE22084F.pdf
- __MACOSX/ALK/._19HE22084F.pdf
- ALK/19ZN13587F.pdf
- __MACOSX/ALK/._19ZN13587F.pdf
- ALK/19KS38324-IIP.pdf
- __MACOSX/ALK/._19KS38324-IIP.pdf
- ALK/19LN70358P.pdf
- __MACOSX/ALK/._19LN70358P.pdf
- ALK/19HE22051F.pdf
- __MACOSX/ALK/._19HE22051F.pdf
- ALK/19N01384P.pdf
- __MACOSX/ALK/._19N01384P.pdf
- ALK/19N01652F.pdf
- __MACOSX/ALK/._19N01652F.pdf
- ALK/19HE22006F.pdf
- __MACOSX/ALK/._19HE22006F.pdf
- ALK/19FC40248F.pdf
- __MACOSX/ALK/._19FC40248F.pdf
- ALK/19N01668P.pdf
- __MACOSX/ALK/._19N01668P.pdf
- ALK/19N01669T.pdf
- __MACOSX/ALK/._19N01669T.pdf
- ALK/19N01664F.pdf
- __MACOSX/ALK/._19N01664F.pdf
- ALK/19HE22067F.pdf
- __MACOSX/ALK/._19HE22067F.pdf
- ALK/19CF15713F.pdf
- __MACOSX/ALK/._19CF15713F.pdf
- ALK/19ZN12352H-R.pdf
- __MACOSX/ALK/._19ZN12352H-R.pdf
- ALK/19ZY39353P.pdf
- __MACOSX/ALK/._19ZY39353P.pdf
- ALK/19ZN12362B.pdf
- __MACOSX/ALK/._19ZN12362B.pdf
- ALK/19ZN12363F.pdf
- __MACOSX/ALK/._19ZN12363F.pdf
- ALK/19HE22134F.pdf
- __MACOSX/ALK/._19HE22134F.pdf
- ALK/19ZY39607P.pdf
- __MACOSX/ALK/._19ZY39607P.pdf
- ALK/19FC40415F.pdf
- __MACOSX/ALK/._19FC40415F.pdf
- ALK/19N01627-IIP.pdf
- __MACOSX/ALK/._19N01627-IIP.pdf
- ALK/19CF15528P.pdf
- __MACOSX/ALK/._19CF15528P.pdf
- ALK/19FC40245F.pdf
- __MACOSX/ALK/._19FC40245F.pdf
- ALK/19CF15529P.pdf
- __MACOSX/ALK/._19CF15529P.pdf
- ALK/19ZN12358F.pdf
- __MACOSX/ALK/._19ZN12358F.pdf
- ALK/19N01665P.pdf
- __MACOSX/ALK/._19N01665P.pdf
- ALK/19ZN12548P.pdf
- __MACOSX/ALK/._19ZN12548P.pdf
- ALK/19FC40438F.pdf
- __MACOSX/ALK/._19FC40438F.pdf
- ALK/19HS86178F.pdf
- __MACOSX/ALK/._19HS86178F.pdf
- ALK/19N01673F.pdf
- __MACOSX/ALK/._19N01673F.pdf
- ALK/19HE22162F.pdf
- __MACOSX/ALK/._19HE22162F.pdf
- ALK/19HE22135F.pdf
- __MACOSX/ALK/._19HE22135F.pdf
- ALK/19JS48274F.pdf
- __MACOSX/ALK/._19JS48274F.pdf
- ALK/19FC40249F.pdf
- __MACOSX/ALK/._19FC40249F.pdf
- ALK/19HE22103F.pdf
- __MACOSX/ALK/._19HE22103F.pdf
- ALK/19GY94041T.pdf
- __MACOSX/ALK/._19GY94041T.pdf
- ALK/19CF15765F.pdf
- __MACOSX/ALK/._19CF15765F.pdf
- ALK/M1901246P.pdf
- __MACOSX/ALK/._M1901246P.pdf
- ALK/19Q06298F.pdf
- __MACOSX/ALK/._19Q06298F.pdf
- ALK/19HE22050F.pdf
- __MACOSX/ALK/._19HE22050F.pdf
- ALK/ZK190805-CF.pdf
- __MACOSX/ALK/._ZK190805-CF.pdf
- ALK/19YT53595P.pdf
- __MACOSX/ALK/._19YT53595P.pdf
