# Supplementary material for: Evaluation of the MGISEQ-2000 Sequencing Platform for Illumina Target Capture Sequencing Libraries
Source: Front Genet. 2021 Oct 27;12:730519. doi: 10.3389/fgene.2021.730519 (PMC8578046; doi:10.3389/fgene.2021.730519)
Supplement: Supplementary file 3 [file Presentation2.zip]

Archive with 88 entries (88 files):
- ALK/19ZN13103P.pdf
- __MACOSX/ALK/._19ZN13103P.pdf
- ALK/19N01653P.pdf
- __MACOSX/ALK/._19N01653P.pdf
- ALK/19HE21980F.pdf
- __MACOSX/ALK/._19HE21980F.pdf
- ALK/FZ19-04447P.pdf
- __MACOSX/ALK/._FZ19-04447P.pdf
- ALK/19N01686F.pdf
- __MACOSX/ALK/._19N01686F.pdf
- ALK/19HS86145F.pdf
- __MACOSX/ALK/._19HS86145F.pdf
- ALK/19WN60001F.pdf
- __MACOSX/ALK/._19WN60001F.pdf
- ALK/19ZN13098F.pdf
- __MACOSX/ALK/._19ZN13098F.pdf
- ALK/19N02330F.pdf
- __MACOSX/ALK/._19N02330F.pdf
- ALK/19ZN12365F.pdf
- __MACOSX/ALK/._19ZN12365F.pdf
- ALK/19ZN13489P.pdf
- __MACOSX/ALK/._19ZN13489P.pdf
- ALK/19ZN12575F.pdf
- __MACOSX/ALK/._19ZN12575F.pdf
- ALK/19JS48265P.pdf
- __MACOSX/ALK/._19JS48265P.pdf
- ALK/19N01658F.pdf
- __MACOSX/ALK/._19N01658F.pdf
- ALK/ZK0603-G.pdf
- __MACOSX/ALK/._ZK0603-G.pdf
- ALK/19ZN13099T.pdf
- __MACOSX/ALK/._19ZN13099T.pdf
- ALK/19N02331T.pdf
- __MACOSX/ALK/._19N02331T.pdf
- ALK/19HE22108F.pdf
- __MACOSX/ALK/._19HE22108F.pdf
- ALK/19ZN11292F.pdf
- __MACOSX/ALK/._19ZN11292F.pdf
- ALK/19HS86165P.pdf
- __MACOSX/ALK/._19HS86165P.pdf
- ALK/FZ19-03014P.pdf
- __MACOSX/ALK/._FZ19-03014P.pdf
- ALK/19HE21737-IIF.pdf
- __MACOSX/ALK/._19HE21737-IIF.pdf
- ALK/19ZN13094F.pdf
- __MACOSX/ALK/._19ZN13094F.pdf
- ALK/19CY96044F.pdf
- __MACOSX/ALK/._19CY96044F.pdf
- ALK/19YT53879P.pdf
- __MACOSX/ALK/._19YT53879P.pdf
- ALK/19ZN13104P.pdf
- __MACOSX/ALK/._19ZN13104P.pdf
- ALK/19ZQ13135P.pdf
- __MACOSX/ALK/._19ZQ13135P.pdf
- ALK/19CF15689F.pdf
- __MACOSX/ALK/._19CF15689F.pdf
- ALK/19HE22145F.pdf
- __MACOSX/ALK/._19HE22145F.pdf
- ALK/19N01984F.pdf
- __MACOSX/ALK/._19N01984F.pdf
- ALK/19ZN13493T.pdf
- __MACOSX/ALK/._19ZN13493T.pdf
- ALK/19HS86164F.pdf
- __MACOSX/ALK/._19HS86164F.pdf
- ALK/19HE22001F.pdf
- __MACOSX/ALK/._19HE22001F.pdf
- ALK/19ZN12313F.pdf
- __MACOSX/ALK/._19ZN12313F.pdf
- ALK/19N01985F.pdf
- __MACOSX/ALK/._19N01985F.pdf
- ALK/19ZN12368P.pdf
- __MACOSX/ALK/._19ZN12368P.pdf
- ALK/19ZN13980P.pdf
- __MACOSX/ALK/._19ZN13980P.pdf
- ALK/19N01383P.pdf
- __MACOSX/ALK/._19N01383P.pdf
- ALK/19ZN12597F.pdf
- __MACOSX/ALK/._19ZN12597F.pdf
- ALK/19HE22187F.pdf
- __MACOSX/ALK/._19HE22187F.pdf
- ALK/19JS48182P.pdf
- __MACOSX/ALK/._19JS48182P.pdf
- ALK/19N01655P.pdf
- __MACOSX/ALK/._19N01655P.pdf
- ALK/19ZN13095F.pdf
- __MACOSX/ALK/._19ZN13095F.pdf
- ALK/ZK0604-CF.pdf
- __MACOSX/ALK/._ZK0604-CF.pdf
