# Supplementary material for: Evaluation of the MGISEQ-2000 Sequencing Platform for Illumina Target Capture Sequencing Libraries
Source: Front Genet. 2021 Oct 27;12:730519. doi: 10.3389/fgene.2021.730519 (PMC8578046; doi:10.3389/fgene.2021.730519)
Supplement: Supplementary file 4 [file Presentation3.zip]

Archive with 88 entries (88 files):
- ALK/19HE22109F.pdf
- __MACOSX/ALK/._19HE22109F.pdf
- ALK/19JM45590P.pdf
- __MACOSX/ALK/._19JM45590P.pdf
- ALK/19JS48248P.pdf
- __MACOSX/ALK/._19JS48248P.pdf
- ALK/19ZN12364F.pdf
- __MACOSX/ALK/._19ZN12364F.pdf
- ALK/19N01659P.pdf
- __MACOSX/ALK/._19N01659P.pdf
- ALK/19CF15714F.pdf
- __MACOSX/ALK/._19CF15714F.pdf
- ALK/19LN70345P.pdf
- __MACOSX/ALK/._19LN70345P.pdf
- ALK/19ZN12775F.pdf
- __MACOSX/ALK/._19ZN12775F.pdf
- ALK/19HE22223F.pdf
- __MACOSX/ALK/._19HE22223F.pdf
- ALK/19N01661T.pdf
- __MACOSX/ALK/._19N01661T.pdf
- ALK/19ZN13999P.pdf
- __MACOSX/ALK/._19ZN13999P.pdf
- ALK/19N01973F.pdf
- __MACOSX/ALK/._19N01973F.pdf
- ALK/19HS86151P.pdf
- __MACOSX/ALK/._19HS86151P.pdf
- ALK/19ZN12577F.pdf
- __MACOSX/ALK/._19ZN12577F.pdf
- ALK/19ZQ13269P.pdf
- __MACOSX/ALK/._19ZQ13269P.pdf
- ALK/19FC40256F.pdf
- __MACOSX/ALK/._19FC40256F.pdf
- ALK/19HS86080P.pdf
- __MACOSX/ALK/._19HS86080P.pdf
- ALK/19N01949F.pdf
- __MACOSX/ALK/._19N01949F.pdf
- ALK/19ZN12259P.pdf
- __MACOSX/ALK/._19ZN12259P.pdf
- ALK/19ZN12367F.pdf
- __MACOSX/ALK/._19ZN12367F.pdf
- ALK/19N02332F.pdf
- __MACOSX/ALK/._19N02332F.pdf
- ALK/19ZN12371F.pdf
- __MACOSX/ALK/._19ZN12371F.pdf
- ALK/19HS86079P.pdf
- __MACOSX/ALK/._19HS86079P.pdf
- ALK/19N01660F.pdf
- __MACOSX/ALK/._19N01660F.pdf
- ALK/19GY94045P.pdf
- __MACOSX/ALK/._19GY94045P.pdf
- ALK/19HE22805F.pdf
- __MACOSX/ALK/._19HE22805F.pdf
- ALK/19HE21950F.pdf
- __MACOSX/ALK/._19HE21950F.pdf
- ALK/19ZN13491P.pdf
- __MACOSX/ALK/._19ZN13491P.pdf
- ALK/19FC40427F.pdf
- __MACOSX/ALK/._19FC40427F.pdf
- ALK/19HE21842F.pdf
- __MACOSX/ALK/._19HE21842F.pdf
- ALK/19N01656F.pdf
- __MACOSX/ALK/._19N01656F.pdf
- ALK/19HE22110F.pdf
- __MACOSX/ALK/._19HE22110F.pdf
- ALK/19ZN13486T.pdf
- __MACOSX/ALK/._19ZN13486T.pdf
- ALK/19JS48247F.pdf
- __MACOSX/ALK/._19JS48247F.pdf
- ALK/19ZN12296P.pdf
- __MACOSX/ALK/._19ZN12296P.pdf
- ALK/19CF15537B.pdf
- __MACOSX/ALK/._19CF15537B.pdf
- ALK/19ZN13106P.pdf
- __MACOSX/ALK/._19ZN13106P.pdf
- ALK/19JS48181P.pdf
- __MACOSX/ALK/._19JS48181P.pdf
- ALK/19N02353P.pdf
- __MACOSX/ALK/._19N02353P.pdf
- ALK/19FC40260F.pdf
- __MACOSX/ALK/._19FC40260F.pdf
- ALK/19N01456-IIIP.pdf
- __MACOSX/ALK/._19N01456-IIIP.pdf
- ALK/19FC40261F.pdf
- __MACOSX/ALK/._19FC40261F.pdf
- ALK/19ZN13096B.pdf
- __MACOSX/ALK/._19ZN13096B.pdf
- ALK/19N02329F.pdf
- __MACOSX/ALK/._19N02329F.pdf
