# Supplementary material for: Evaluation of the MGISEQ-2000 Sequencing Platform for Illumina Target Capture Sequencing Libraries
Source: Front Genet. 2021 Oct 27;12:730519. doi: 10.3389/fgene.2021.730519 (PMC8578046; doi:10.3389/fgene.2021.730519)
Supplement: Supplementary file 6 [file Presentation5.zip]

Archive with 480 entries (478 files):
- ALK/19ZN12531P.pdf
- __MACOSX/ALK/._19ZN12531P.pdf
- ALK/19HE21977F.pdf
- __MACOSX/ALK/._19HE21977F.pdf
- ALK/19ZN10625P.pdf
- __MACOSX/ALK/._19ZN10625P.pdf
- ALK/19N01626F.pdf
- __MACOSX/ALK/._19N01626F.pdf
- ALK/19N01567QC.pdf
- __MACOSX/ALK/._19N01567QC.pdf
- ALK/19N01670T.pdf
- __MACOSX/ALK/._19N01670T.pdf
- ALK/19FC40251F.pdf
- __MACOSX/ALK/._19FC40251F.pdf
- ALK/19BZ58024P.pdf
- __MACOSX/ALK/._19BZ58024P.pdf
- ALK/19CF15710P.pdf
- __MACOSX/ALK/._19CF15710P.pdf
- ALK/19LN70341F.pdf
- __MACOSX/ALK/._19LN70341F.pdf
- ALK/19FC40247F.pdf
- __MACOSX/ALK/._19FC40247F.pdf
- ALK/19ZN12356P.pdf
- __MACOSX/ALK/._19ZN12356P.pdf
- ALK/19JM45577F.pdf
- __MACOSX/ALK/._19JM45577F.pdf
- ALK/19ZN12546F.pdf
- __MACOSX/ALK/._19ZN12546F.pdf
- ALK/M1900799-I-IIP.pdf
- __MACOSX/ALK/._M1900799-I-IIP.pdf
- ALK/19HE22140P.pdf
- __MACOSX/ALK/._19HE22140P.pdf
- ALK/19CF15531F.pdf
- __MACOSX/ALK/._19CF15531F.pdf
- ALK/M1900858-IP.pdf
- __MACOSX/ALK/._M1900858-IP.pdf
- ALK/19N01368F.pdf
- __MACOSX/ALK/._19N01368F.pdf
- ALK/19ZN12592T.pdf
- __MACOSX/ALK/._19ZN12592T.pdf
- ALK/ZK190805-G.pdf
- __MACOSX/ALK/._ZK190805-G.pdf
- ALK/19N01651F.pdf
- __MACOSX/ALK/._19N01651F.pdf
- ALK/19HE22005F.pdf
- __MACOSX/ALK/._19HE22005F.pdf
- ALK/19FC40420F.pdf
- __MACOSX/ALK/._19FC40420F.pdf
- ALK/M1901244P.pdf
- __MACOSX/ALK/._M1901244P.pdf
- ALK/19HS86160F.pdf
- __MACOSX/ALK/._19HS86160F.pdf
- ALK/19JM45609P.pdf
- __MACOSX/ALK/._19JM45609P.pdf
- ALK/19PT90802P.pdf
- __MACOSX/ALK/._19PT90802P.pdf
- ALK/19N01684P.pdf
- __MACOSX/ALK/._19N01684P.pdf
- EGFR/
- EGFR/19N01687F.pdf
- __MACOSX/EGFR/._19N01687F.pdf
- EGFR/19HE22084F.pdf
- __MACOSX/EGFR/._19HE22084F.pdf
- EGFR/19ZN13587F.pdf
- __MACOSX/EGFR/._19ZN13587F.pdf
- EGFR/19KS38324-IIP.pdf
- __MACOSX/EGFR/._19KS38324-IIP.pdf
- EGFR/19LN70358P.pdf
- __MACOSX/EGFR/._19LN70358P.pdf
- EGFR/19HE22051F.pdf
- __MACOSX/EGFR/._19HE22051F.pdf
- EGFR/19N01384P.pdf
- __MACOSX/EGFR/._19N01384P.pdf
- EGFR/19N01652F.pdf
- __MACOSX/EGFR/._19N01652F.pdf
- EGFR/19HE22006F.pdf
- __MACOSX/EGFR/._19HE22006F.pdf
- EGFR/19FC40248F.pdf
- __MACOSX/EGFR/._19FC40248F.pdf
- EGFR/19N01668P.pdf
- __MACOSX/EGFR/._19N01668P.pdf
- EGFR/19N01669T.pdf
- __MACOSX/EGFR/._19N01669T.pdf
- EGFR/19N01664F.pdf
- __MACOSX/EGFR/._19N01664F.pdf
- EGFR/19HE22067F.pdf
- __MACOSX/EGFR/._19HE22067F.pdf
- EGFR/19CF15713F.pdf
- __MACOSX/EGFR/._19CF15713F.pdf
- EGFR/19ZN12352H-R.pdf
- __MACOSX/EGFR/._19ZN12352H-R.pdf
- EGFR/19ZY39353P.pdf
- __MACOSX/EGFR/._19ZY39353P.pdf
- EGFR/19ZN12362B.pdf
- __MACOSX/EGFR/._19ZN12362B.pdf
- EGFR/19ZN12363F.pdf
- __MACOSX/EGFR/._19ZN12363F.pdf
- EGFR/19HE22134F.pdf
- __MACOSX/EGFR/._19HE22134F.pdf
- EGFR/19ZY39607P.pdf
- __MACOSX/EGFR/._19ZY39607P.pdf
- EGFR/19FC40415F.pdf
- __MACOSX/EGFR/._19FC40415F.pdf
- EGFR/19N01627-IIP.pdf
- __MACOSX/EGFR/._19N01627-IIP.pdf
- EGFR/19CF15528P.pdf
- __MACOSX/EGFR/._19CF15528P.pdf
- EGFR/19FC40245F.pdf
- __MACOSX/EGFR/._19FC40245F.pdf
- EGFR/19CF15529P.pdf
- __MACOSX/EGFR/._19CF15529P.pdf
- EGFR/19ZN12358F.pdf
- __MACOSX/EGFR/._19ZN12358F.pdf
- EGFR/19N01665P.pdf
- __MACOSX/EGFR/._19N01665P.pdf
- EGFR/19ZN12548P.pdf
- __MACOSX/EGFR/._19ZN12548P.pdf
- EGFR/19FC40438F.pdf
- __MACOSX/EGFR/._19FC40438F.pdf
- EGFR/19HS86178F.pdf
- __MACOSX/EGFR/._19HS86178F.pdf
- EGFR/19N01673F.pdf
- __MACOSX/EGFR/._19N01673F.pdf
- EGFR/19HE22162F.pdf
- __MACOSX/EGFR/._19HE22162F.pdf
- EGFR/19HE22135F.pdf
- __MACOSX/EGFR/._19HE22135F.pdf
- EGFR/19JS48274F.pdf
- __MACOSX/EGFR/._19JS48274F.pdf
- EGFR/19FC40249F.pdf
- __MACOSX/EGFR/._19FC40249F.pdf
- EGFR/19HE22103F.pdf
- __MACOSX/EGFR/._19HE22103F.pdf
- EGFR/19GY94041T.pdf
- __MACOSX/EGFR/._19GY94041T.pdf
- EGFR/19CF15765F.pdf
- __MACOSX/EGFR/._19CF15765F.pdf
- EGFR/M1901246P.pdf
- __MACOSX/EGFR/._M1901246P.pdf
- EGFR/19Q06298F.pdf
- __MACOSX/EGFR/._19Q06298F.pdf
- EGFR/19HE22050F.pdf
- __MACOSX/EGFR/._19HE22050F.pdf
- EGFR/ZK190805-CF.pdf
- __MACOSX/EGFR/._ZK190805-CF.pdf
- EGFR/19YT53595P.pdf
- __MACOSX/EGFR/._19YT53595P.pdf
- EGFR/19ZN13103P.pdf
- __MACOSX/EGFR/._19ZN13103P.pdf
- EGFR/19N01653P.pdf
- __MACOSX/EGFR/._19N01653P.pdf
- EGFR/19HE21980F.pdf
- __MACOSX/EGFR/._19HE21980F.pdf
- EGFR/FZ19-04447P.pdf
- __MACOSX/EGFR/._FZ19-04447P.pdf
- EGFR/19N01686F.pdf
- __MACOSX/EGFR/._19N01686F.pdf
- EGFR/19HS86145F.pdf
- __MACOSX/EGFR/._19HS86145F.pdf
- EGFR/19WN60001F.pdf
- __MACOSX/EGFR/._19WN60001F.pdf
- EGFR/19ZN13098F.pdf
- __MACOSX/EGFR/._19ZN13098F.pdf
- EGFR/19N02330F.pdf
- __MACOSX/EGFR/._19N02330F.pdf
- EGFR/19ZN12365F.pdf
- __MACOSX/EGFR/._19ZN12365F.pdf
- EGFR/19ZN13489P.pdf
- __MACOSX/EGFR/._19ZN13489P.pdf
- EGFR/19ZN12575F.pdf
- __MACOSX/EGFR/._19ZN12575F.pdf
- EGFR/19JS48265P.pdf
- __MACOSX/EGFR/._19JS48265P.pdf
- EGFR/19N01658F.pdf
- __MACOSX/EGFR/._19N01658F.pdf
- EGFR/ZK0603-G.pdf
- __MACOSX/EGFR/._ZK0603-G.pdf
- EGFR/19ZN13099T.pdf
- __MACOSX/EGFR/._19ZN13099T.pdf
- EGFR/19N02331T.pdf
- __MACOSX/EGFR/._19N02331T.pdf
- EGFR/19HE22108F.pdf
- __MACOSX/EGFR/._19HE22108F.pdf
- EGFR/19ZN11292F.pdf
- __MACOSX/EGFR/._19ZN11292F.pdf
- EGFR/19HS86165P.pdf
- __MACOSX/EGFR/._19HS86165P.pdf
- EGFR/FZ19-03014P.pdf
- __MACOSX/EGFR/._FZ19-03014P.pdf
- EGFR/19HE21737-IIF.pdf
- __MACOSX/EGFR/._19HE21737-IIF.pdf
- EGFR/19ZN13094F.pdf
- __MACOSX/EGFR/._19ZN13094F.pdf
- EGFR/19CY96044F.pdf
- __MACOSX/EGFR/._19CY96044F.pdf
- EGFR/19YT53879P.pdf
- __MACOSX/EGFR/._19YT53879P.pdf
- EGFR/19ZN13104P.pdf
- __MACOSX/EGFR/._19ZN13104P.pdf
- EGFR/19ZQ13135P.pdf
- __MACOSX/EGFR/._19ZQ13135P.pdf
- EGFR/19CF15689F.pdf
- __MACOSX/EGFR/._19CF15689F.pdf
- EGFR/19HE22145F.pdf
- __MACOSX/EGFR/._19HE22145F.pdf
- EGFR/19N01984F.pdf
- __MACOSX/EGFR/._19N01984F.pdf
- EGFR/19ZN13493T.pdf
- __MACOSX/EGFR/._19ZN13493T.pdf
- EGFR/19HS86164F.pdf
- __MACOSX/EGFR/._19HS86164F.pdf
- EGFR/19HE22001F.pdf
- __MACOSX/EGFR/._19HE22001F.pdf
- EGFR/19ZN12313F.pdf
- __MACOSX/EGFR/._19ZN12313F.pdf
- EGFR/19N01985F.pdf
- __MACOSX/EGFR/._19N01985F.pdf
- EGFR/19ZN12368P.pdf
- __MACOSX/EGFR/._19ZN12368P.pdf
- EGFR/19ZN13980P.pdf
- __MACOSX/EGFR/._19ZN13980P.pdf
- EGFR/19N01383P.pdf
- __MACOSX/EGFR/._19N01383P.pdf
- EGFR/19ZN12597F.pdf
- __MACOSX/EGFR/._19ZN12597F.pdf
- EGFR/19HE22187F.pdf
- __MACOSX/EGFR/._19HE22187F.pdf
- EGFR/19JS48182P.pdf
- __MACOSX/EGFR/._19JS48182P.pdf
- EGFR/19N01655P.pdf
- __MACOSX/EGFR/._19N01655P.pdf
- EGFR/19ZN13095F.pdf
- __MACOSX/EGFR/._19ZN13095F.pdf
- EGFR/ZK0604-CF.pdf
- __MACOSX/EGFR/._ZK0604-CF.pdf
- EGFR/19HE22109F.pdf
- __MACOSX/EGFR/._19HE22109F.pdf
- EGFR/19JM45590P.pdf
- __MACOSX/EGFR/._19JM45590P.pdf
- EGFR/19JS48248P.pdf
- __MACOSX/EGFR/._19JS48248P.pdf
- EGFR/19ZN12364F.pdf
- __MACOSX/EGFR/._19ZN12364F.pdf
- EGFR/19N01659P.pdf
- __MACOSX/EGFR/._19N01659P.pdf
- EGFR/19CF15714F.pdf
- __MACOSX/EGFR/._19CF15714F.pdf
- EGFR/19LN70345P.pdf
- __MACOSX/EGFR/._19LN70345P.pdf
- EGFR/19ZN12775F.pdf
- __MACOSX/EGFR/._19ZN12775F.pdf
- EGFR/19HE22223F.pdf
- __MACOSX/EGFR/._19HE22223F.pdf
- EGFR/19N01661T.pdf
- __MACOSX/EGFR/._19N01661T.pdf
- EGFR/19ZN13999P.pdf
- __MACOSX/EGFR/._19ZN13999P.pdf
- EGFR/19N01973F.pdf
- __MACOSX/EGFR/._19N01973F.pdf
- EGFR/19HS86151P.pdf
- __MACOSX/EGFR/._19HS86151P.pdf
- EGFR/19ZN12577F.pdf
- __MACOSX/EGFR/._19ZN12577F.pdf
- EGFR/19ZQ13269P.pdf
- __MACOSX/EGFR/._19ZQ13269P.pdf
- EGFR/19FC40256F.pdf
- __MACOSX/EGFR/._19FC40256F.pdf
- EGFR/19HS86080P.pdf
- __MACOSX/EGFR/._19HS86080P.pdf
- EGFR/19N01949F.pdf
- __MACOSX/EGFR/._19N01949F.pdf
- EGFR/19ZN12259P.pdf
- __MACOSX/EGFR/._19ZN12259P.pdf
- EGFR/19ZN12367F.pdf
- __MACOSX/EGFR/._19ZN12367F.pdf
- EGFR/19N02332F.pdf
- __MACOSX/EGFR/._19N02332F.pdf
- EGFR/19ZN12371F.pdf
- __MACOSX/EGFR/._19ZN12371F.pdf
- EGFR/19HS86079P.pdf
- __MACOSX/EGFR/._19HS86079P.pdf
- EGFR/19N01660F.pdf
- __MACOSX/EGFR/._19N01660F.pdf
- EGFR/19GY94045P.pdf
- __MACOSX/EGFR/._19GY94045P.pdf
- EGFR/19HE22805F.pdf
- __MACOSX/EGFR/._19HE22805F.pdf
- EGFR/19HE21950F.pdf
- __MACOSX/EGFR/._19HE21950F.pdf
- EGFR/19ZN13491P.pdf
- __MACOSX/EGFR/._19ZN13491P.pdf
- EGFR/19FC40427F.pdf
- __MACOSX/EGFR/._19FC40427F.pdf
- EGFR/19HE21842F.pdf
- __MACOSX/EGFR/._19HE21842F.pdf
- EGFR/19N01656F.pdf
- __MACOSX/EGFR/._19N01656F.pdf
- EGFR/19HE22110F.pdf
- __MACOSX/EGFR/._19HE22110F.pdf
- EGFR/19ZN13486T.pdf
[truncated: 180 more entries]
