# Supplementary material for: Evaluation of the MGISEQ-2000 Sequencing Platform for Illumina Target Capture Sequencing Libraries
Source: Front Genet. 2021 Oct 27;12:730519. doi: 10.3389/fgene.2021.730519 (PMC8578046; doi:10.3389/fgene.2021.730519)
Supplement: Supplementary file 7 [file Presentation7.zip]

Archive with 148 entries (148 files):
- ERBB2/19ZN13980P.pdf
- __MACOSX/ERBB2/._19ZN13980P.pdf
- ERBB2/19N01383P.pdf
- __MACOSX/ERBB2/._19N01383P.pdf
- ERBB2/19ZN12597F.pdf
- __MACOSX/ERBB2/._19ZN12597F.pdf
- ERBB2/19HE22187F.pdf
- __MACOSX/ERBB2/._19HE22187F.pdf
- ERBB2/19JS48182P.pdf
- __MACOSX/ERBB2/._19JS48182P.pdf
- ERBB2/19N01655P.pdf
- __MACOSX/ERBB2/._19N01655P.pdf
- ERBB2/19ZN13095F.pdf
- __MACOSX/ERBB2/._19ZN13095F.pdf
- ERBB2/ZK0604-CF.pdf
- __MACOSX/ERBB2/._ZK0604-CF.pdf
- ERBB2/19HE22109F.pdf
- __MACOSX/ERBB2/._19HE22109F.pdf
- ERBB2/19JM45590P.pdf
- __MACOSX/ERBB2/._19JM45590P.pdf
- ERBB2/19JS48248P.pdf
- __MACOSX/ERBB2/._19JS48248P.pdf
- ERBB2/19ZN12364F.pdf
- __MACOSX/ERBB2/._19ZN12364F.pdf
- ERBB2/19N01659P.pdf
- __MACOSX/ERBB2/._19N01659P.pdf
- ERBB2/19CF15714F.pdf
- __MACOSX/ERBB2/._19CF15714F.pdf
- ERBB2/19LN70345P.pdf
- __MACOSX/ERBB2/._19LN70345P.pdf
- ERBB2/19ZN12775F.pdf
- __MACOSX/ERBB2/._19ZN12775F.pdf
- ERBB2/19HE22223F.pdf
- __MACOSX/ERBB2/._19HE22223F.pdf
- ERBB2/19N01661T.pdf
- __MACOSX/ERBB2/._19N01661T.pdf
- ERBB2/19ZN13999P.pdf
- __MACOSX/ERBB2/._19ZN13999P.pdf
- ERBB2/19N01973F.pdf
- __MACOSX/ERBB2/._19N01973F.pdf
- ERBB2/19HS86151P.pdf
- __MACOSX/ERBB2/._19HS86151P.pdf
- ERBB2/19ZN12577F.pdf
- __MACOSX/ERBB2/._19ZN12577F.pdf
- ERBB2/19ZQ13269P.pdf
- __MACOSX/ERBB2/._19ZQ13269P.pdf
- ERBB2/19FC40256F.pdf
- __MACOSX/ERBB2/._19FC40256F.pdf
- ERBB2/19HS86080P.pdf
- __MACOSX/ERBB2/._19HS86080P.pdf
- ERBB2/19N01949F.pdf
- __MACOSX/ERBB2/._19N01949F.pdf
- ERBB2/19ZN12259P.pdf
- __MACOSX/ERBB2/._19ZN12259P.pdf
- ERBB2/19ZN12367F.pdf
- __MACOSX/ERBB2/._19ZN12367F.pdf
- ERBB2/19N02332F.pdf
- __MACOSX/ERBB2/._19N02332F.pdf
- ERBB2/19ZN12371F.pdf
- __MACOSX/ERBB2/._19ZN12371F.pdf
- ERBB2/19HS86079P.pdf
- __MACOSX/ERBB2/._19HS86079P.pdf
- ERBB2/19N01660F.pdf
- __MACOSX/ERBB2/._19N01660F.pdf
- ERBB2/19GY94045P.pdf
- __MACOSX/ERBB2/._19GY94045P.pdf
- ERBB2/19HE22805F.pdf
- __MACOSX/ERBB2/._19HE22805F.pdf
- ERBB2/19HE21950F.pdf
- __MACOSX/ERBB2/._19HE21950F.pdf
- ERBB2/19ZN13491P.pdf
- __MACOSX/ERBB2/._19ZN13491P.pdf
- ERBB2/19FC40427F.pdf
- __MACOSX/ERBB2/._19FC40427F.pdf
- ERBB2/19HE21842F.pdf
- __MACOSX/ERBB2/._19HE21842F.pdf
- ERBB2/19N01656F.pdf
- __MACOSX/ERBB2/._19N01656F.pdf
- ERBB2/19HE22110F.pdf
- __MACOSX/ERBB2/._19HE22110F.pdf
- ERBB2/19ZN13486T.pdf
- __MACOSX/ERBB2/._19ZN13486T.pdf
- ERBB2/19JS48247F.pdf
- __MACOSX/ERBB2/._19JS48247F.pdf
- ERBB2/19ZN12296P.pdf
- __MACOSX/ERBB2/._19ZN12296P.pdf
- ERBB2/19CF15537B.pdf
- __MACOSX/ERBB2/._19CF15537B.pdf
- ERBB2/19ZN13106P.pdf
- __MACOSX/ERBB2/._19ZN13106P.pdf
- ERBB2/19JS48181P.pdf
- __MACOSX/ERBB2/._19JS48181P.pdf
- ERBB2/19N02353P.pdf
- __MACOSX/ERBB2/._19N02353P.pdf
- ERBB2/19FC40260F.pdf
- __MACOSX/ERBB2/._19FC40260F.pdf
- ERBB2/19N01456-IIIP.pdf
- __MACOSX/ERBB2/._19N01456-IIIP.pdf
- ERBB2/19FC40261F.pdf
- __MACOSX/ERBB2/._19FC40261F.pdf
- ERBB2/19ZN13096B.pdf
- __MACOSX/ERBB2/._19ZN13096B.pdf
- ERBB2/19N02329F.pdf
- __MACOSX/ERBB2/._19N02329F.pdf
- ERBB2/19JS48180P.pdf
- __MACOSX/ERBB2/._19JS48180P.pdf
- ERBB2/19HE22185F.pdf
- __MACOSX/ERBB2/._19HE22185F.pdf
- ERBB2/19JS48246P.pdf
- __MACOSX/ERBB2/._19JS48246P.pdf
- ERBB2/19ZN12297F.pdf
- __MACOSX/ERBB2/._19ZN12297F.pdf
- ERBB2/19FC40253-IIF.pdf
- __MACOSX/ERBB2/._19FC40253-IIF.pdf
- ERBB2/19ZN13097P.pdf
- __MACOSX/ERBB2/._19ZN13097P.pdf
- ERBB2/19GY94044P.pdf
- __MACOSX/ERBB2/._19GY94044P.pdf
- ERBB2/19JS48179F.pdf
- __MACOSX/ERBB2/._19JS48179F.pdf
- ERBB2/19N01682P.pdf
- __MACOSX/ERBB2/._19N01682P.pdf
- ERBB2/19N01378P.pdf
- __MACOSX/ERBB2/._19N01378P.pdf
- ERBB2/19HE22170F.pdf
- __MACOSX/ERBB2/._19HE22170F.pdf
- ERBB2/19FC40390F.pdf
- __MACOSX/ERBB2/._19FC40390F.pdf
- ERBB2/19HE22131F.pdf
- __MACOSX/ERBB2/._19HE22131F.pdf
- ERBB2/M1901223P.pdf
- __MACOSX/ERBB2/._M1901223P.pdf
- ERBB2/19N01654H.pdf
- __MACOSX/ERBB2/._19N01654H.pdf
- ERBB2/19N01676T.pdf
- __MACOSX/ERBB2/._19N01676T.pdf
- ERBB2/19FC40257F.pdf
- __MACOSX/ERBB2/._19FC40257F.pdf
- ERBB2/19CF15540F.pdf
- __MACOSX/ERBB2/._19CF15540F.pdf
- ERBB2/19ZN12366P.pdf
- __MACOSX/ERBB2/._19ZN12366P.pdf
- ERBB2/19GY94073B.pdf
- __MACOSX/ERBB2/._19GY94073B.pdf
- ERBB2/19ZN12357F.pdf
- __MACOSX/ERBB2/._19ZN12357F.pdf
- ERBB2/19N02343F.pdf
- __MACOSX/ERBB2/._19N02343F.pdf
