# Supplementary material for: Evaluation of the MGISEQ-2000 Sequencing Platform for Illumina Target Capture Sequencing Libraries
Source: Front Genet. 2021 Oct 27;12:730519. doi: 10.3389/fgene.2021.730519 (PMC8578046; doi:10.3389/fgene.2021.730519)
Supplement: Supplementary file 8 [file Presentation8.zip]

Archive with 100 entries (100 files):
- ERBB2/19ZN12547P.pdf
- __MACOSX/ERBB2/._19ZN12547P.pdf
- ERBB2/19ZN13100P.pdf
- __MACOSX/ERBB2/._19ZN13100P.pdf
- ERBB2/19ZN13101T.pdf
- __MACOSX/ERBB2/._19ZN13101T.pdf
- ERBB2/19N01650P.pdf
- __MACOSX/ERBB2/._19N01650P.pdf
- ERBB2/19ZN12584P.pdf
- __MACOSX/ERBB2/._19ZN12584P.pdf
- ERBB2/19ZN11296F.pdf
- __MACOSX/ERBB2/._19ZN11296F.pdf
- ERBB2/19N01666P.pdf
- __MACOSX/ERBB2/._19N01666P.pdf
- ERBB2/19FC40246F.pdf
- __MACOSX/ERBB2/._19FC40246F.pdf
- ERBB2/19CF15711P.pdf
- __MACOSX/ERBB2/._19CF15711P.pdf
- ERBB2/19Q06297F.pdf
- __MACOSX/ERBB2/._19Q06297F.pdf
- ERBB2/19HE22008F.pdf
- __MACOSX/ERBB2/._19HE22008F.pdf
- ERBB2/19Q06147F.pdf
- __MACOSX/ERBB2/._19Q06147F.pdf
- ERBB2/19ZN13675F.pdf
- __MACOSX/ERBB2/._19ZN13675F.pdf
- ERBB2/19N01671T.pdf
- __MACOSX/ERBB2/._19N01671T.pdf
- ERBB2/19N01467QC.pdf
- __MACOSX/ERBB2/._19N01467QC.pdf
- ERBB2/19FC40250F.pdf
- __MACOSX/ERBB2/._19FC40250F.pdf
- ERBB2/19HE22120F.pdf
- __MACOSX/ERBB2/._19HE22120F.pdf
- ERBB2/19N01373F.pdf
- __MACOSX/ERBB2/._19N01373F.pdf
- ERBB2/19HE22225P.pdf
- __MACOSX/ERBB2/._19HE22225P.pdf
- ERBB2/19YT52688P.pdf
- __MACOSX/ERBB2/._19YT52688P.pdf
- ERBB2/19N01667F.pdf
- __MACOSX/ERBB2/._19N01667F.pdf
- ERBB2/19ZN12531P.pdf
- __MACOSX/ERBB2/._19ZN12531P.pdf
- ERBB2/19HE21977F.pdf
- __MACOSX/ERBB2/._19HE21977F.pdf
- ERBB2/19ZN10625P.pdf
- __MACOSX/ERBB2/._19ZN10625P.pdf
- ERBB2/19N01626F.pdf
- __MACOSX/ERBB2/._19N01626F.pdf
- ERBB2/19N01567QC.pdf
- __MACOSX/ERBB2/._19N01567QC.pdf
- ERBB2/19N01670T.pdf
- __MACOSX/ERBB2/._19N01670T.pdf
- ERBB2/19FC40251F.pdf
- __MACOSX/ERBB2/._19FC40251F.pdf
- ERBB2/19BZ58024P.pdf
- __MACOSX/ERBB2/._19BZ58024P.pdf
- ERBB2/19CF15710P.pdf
- __MACOSX/ERBB2/._19CF15710P.pdf
- ERBB2/19LN70341F.pdf
- __MACOSX/ERBB2/._19LN70341F.pdf
- ERBB2/19FC40247F.pdf
- __MACOSX/ERBB2/._19FC40247F.pdf
- ERBB2/19ZN12356P.pdf
- __MACOSX/ERBB2/._19ZN12356P.pdf
- ERBB2/19JM45577F.pdf
- __MACOSX/ERBB2/._19JM45577F.pdf
- ERBB2/19ZN12546F.pdf
- __MACOSX/ERBB2/._19ZN12546F.pdf
- ERBB2/M1900799-I-IIP.pdf
- __MACOSX/ERBB2/._M1900799-I-IIP.pdf
- ERBB2/19HE22140P.pdf
- __MACOSX/ERBB2/._19HE22140P.pdf
- ERBB2/19CF15531F.pdf
- __MACOSX/ERBB2/._19CF15531F.pdf
- ERBB2/M1900858-IP.pdf
- __MACOSX/ERBB2/._M1900858-IP.pdf
- ERBB2/19N01368F.pdf
- __MACOSX/ERBB2/._19N01368F.pdf
- ERBB2/19ZN12592T.pdf
- __MACOSX/ERBB2/._19ZN12592T.pdf
- ERBB2/ZK190805-G.pdf
- __MACOSX/ERBB2/._ZK190805-G.pdf
- ERBB2/19N01651F.pdf
- __MACOSX/ERBB2/._19N01651F.pdf
- ERBB2/19HE22005F.pdf
- __MACOSX/ERBB2/._19HE22005F.pdf
- ERBB2/19FC40420F.pdf
- __MACOSX/ERBB2/._19FC40420F.pdf
- ERBB2/M1901244P.pdf
- __MACOSX/ERBB2/._M1901244P.pdf
- ERBB2/19HS86160F.pdf
- __MACOSX/ERBB2/._19HS86160F.pdf
- ERBB2/19JM45609P.pdf
- __MACOSX/ERBB2/._19JM45609P.pdf
- ERBB2/19PT90802P.pdf
- __MACOSX/ERBB2/._19PT90802P.pdf
- ERBB2/19N01684P.pdf
- __MACOSX/ERBB2/._19N01684P.pdf
