# Supplementary material for: Evaluation of the MGISEQ-2000 Sequencing Platform for Illumina Target Capture Sequencing Libraries
Source: Front Genet. 2021 Oct 27;12:730519. doi: 10.3389/fgene.2021.730519 (PMC8578046; doi:10.3389/fgene.2021.730519)
Supplement: Supplementary file 9 [file Presentation6.zip]

Archive with 148 entries (148 files):
- ERBB2/19N01384P.pdf
- __MACOSX/ERBB2/._19N01384P.pdf
- ERBB2/19N01652F.pdf
- __MACOSX/ERBB2/._19N01652F.pdf
- ERBB2/19HE22006F.pdf
- __MACOSX/ERBB2/._19HE22006F.pdf
- ERBB2/19FC40248F.pdf
- __MACOSX/ERBB2/._19FC40248F.pdf
- ERBB2/19N01668P.pdf
- __MACOSX/ERBB2/._19N01668P.pdf
- ERBB2/19N01669T.pdf
- __MACOSX/ERBB2/._19N01669T.pdf
- ERBB2/19N01664F.pdf
- __MACOSX/ERBB2/._19N01664F.pdf
- ERBB2/19HE22067F.pdf
- __MACOSX/ERBB2/._19HE22067F.pdf
- ERBB2/19CF15713F.pdf
- __MACOSX/ERBB2/._19CF15713F.pdf
- ERBB2/19ZN12352H-R.pdf
- __MACOSX/ERBB2/._19ZN12352H-R.pdf
- ERBB2/19ZY39353P.pdf
- __MACOSX/ERBB2/._19ZY39353P.pdf
- ERBB2/19ZN12362B.pdf
- __MACOSX/ERBB2/._19ZN12362B.pdf
- ERBB2/19ZN12363F.pdf
- __MACOSX/ERBB2/._19ZN12363F.pdf
- ERBB2/19HE22134F.pdf
- __MACOSX/ERBB2/._19HE22134F.pdf
- ERBB2/19ZY39607P.pdf
- __MACOSX/ERBB2/._19ZY39607P.pdf
- ERBB2/19FC40415F.pdf
- __MACOSX/ERBB2/._19FC40415F.pdf
- ERBB2/19N01627-IIP.pdf
- __MACOSX/ERBB2/._19N01627-IIP.pdf
- ERBB2/19CF15528P.pdf
- __MACOSX/ERBB2/._19CF15528P.pdf
- ERBB2/19FC40245F.pdf
- __MACOSX/ERBB2/._19FC40245F.pdf
- ERBB2/19CF15529P.pdf
- __MACOSX/ERBB2/._19CF15529P.pdf
- ERBB2/19ZN12358F.pdf
- __MACOSX/ERBB2/._19ZN12358F.pdf
- ERBB2/19N01665P.pdf
- __MACOSX/ERBB2/._19N01665P.pdf
- ERBB2/19ZN12548P.pdf
- __MACOSX/ERBB2/._19ZN12548P.pdf
- ERBB2/19FC40438F.pdf
- __MACOSX/ERBB2/._19FC40438F.pdf
- ERBB2/19HS86178F.pdf
- __MACOSX/ERBB2/._19HS86178F.pdf
- ERBB2/19N01673F.pdf
- __MACOSX/ERBB2/._19N01673F.pdf
- ERBB2/19HE22162F.pdf
- __MACOSX/ERBB2/._19HE22162F.pdf
- ERBB2/19HE22135F.pdf
- __MACOSX/ERBB2/._19HE22135F.pdf
- ERBB2/19JS48274F.pdf
- __MACOSX/ERBB2/._19JS48274F.pdf
- ERBB2/19FC40249F.pdf
- __MACOSX/ERBB2/._19FC40249F.pdf
- ERBB2/19HE22103F.pdf
- __MACOSX/ERBB2/._19HE22103F.pdf
- ERBB2/19GY94041T.pdf
- __MACOSX/ERBB2/._19GY94041T.pdf
- ERBB2/19CF15765F.pdf
- __MACOSX/ERBB2/._19CF15765F.pdf
- ERBB2/M1901246P.pdf
- __MACOSX/ERBB2/._M1901246P.pdf
- ERBB2/19Q06298F.pdf
- __MACOSX/ERBB2/._19Q06298F.pdf
- ERBB2/19HE22050F.pdf
- __MACOSX/ERBB2/._19HE22050F.pdf
- ERBB2/ZK190805-CF.pdf
- __MACOSX/ERBB2/._ZK190805-CF.pdf
- ERBB2/19YT53595P.pdf
- __MACOSX/ERBB2/._19YT53595P.pdf
- ERBB2/19ZN13103P.pdf
- __MACOSX/ERBB2/._19ZN13103P.pdf
- ERBB2/19N01653P.pdf
- __MACOSX/ERBB2/._19N01653P.pdf
- ERBB2/19HE21980F.pdf
- __MACOSX/ERBB2/._19HE21980F.pdf
- ERBB2/FZ19-04447P.pdf
- __MACOSX/ERBB2/._FZ19-04447P.pdf
- ERBB2/19N01686F.pdf
- __MACOSX/ERBB2/._19N01686F.pdf
- ERBB2/19HS86145F.pdf
- __MACOSX/ERBB2/._19HS86145F.pdf
- ERBB2/19WN60001F.pdf
- __MACOSX/ERBB2/._19WN60001F.pdf
- ERBB2/19ZN13098F.pdf
- __MACOSX/ERBB2/._19ZN13098F.pdf
- ERBB2/19N02330F.pdf
- __MACOSX/ERBB2/._19N02330F.pdf
- ERBB2/19ZN12365F.pdf
- __MACOSX/ERBB2/._19ZN12365F.pdf
- ERBB2/19ZN13489P.pdf
- __MACOSX/ERBB2/._19ZN13489P.pdf
- ERBB2/19ZN12575F.pdf
- __MACOSX/ERBB2/._19ZN12575F.pdf
- ERBB2/19JS48265P.pdf
- __MACOSX/ERBB2/._19JS48265P.pdf
- ERBB2/19N01658F.pdf
- __MACOSX/ERBB2/._19N01658F.pdf
- ERBB2/ZK0603-G.pdf
- __MACOSX/ERBB2/._ZK0603-G.pdf
- ERBB2/19ZN13099T.pdf
- __MACOSX/ERBB2/._19ZN13099T.pdf
- ERBB2/19N02331T.pdf
- __MACOSX/ERBB2/._19N02331T.pdf
- ERBB2/19HE22108F.pdf
- __MACOSX/ERBB2/._19HE22108F.pdf
- ERBB2/19ZN11292F.pdf
- __MACOSX/ERBB2/._19ZN11292F.pdf
- ERBB2/19HS86165P.pdf
- __MACOSX/ERBB2/._19HS86165P.pdf
- ERBB2/FZ19-03014P.pdf
- __MACOSX/ERBB2/._FZ19-03014P.pdf
- ERBB2/19HE21737-IIF.pdf
- __MACOSX/ERBB2/._19HE21737-IIF.pdf
- ERBB2/19ZN13094F.pdf
- __MACOSX/ERBB2/._19ZN13094F.pdf
- ERBB2/19CY96044F.pdf
- __MACOSX/ERBB2/._19CY96044F.pdf
- ERBB2/19YT53879P.pdf
- __MACOSX/ERBB2/._19YT53879P.pdf
- ERBB2/19ZN13104P.pdf
- __MACOSX/ERBB2/._19ZN13104P.pdf
- ERBB2/19ZQ13135P.pdf
- __MACOSX/ERBB2/._19ZQ13135P.pdf
- ERBB2/19CF15689F.pdf
- __MACOSX/ERBB2/._19CF15689F.pdf
- ERBB2/19HE22145F.pdf
- __MACOSX/ERBB2/._19HE22145F.pdf
- ERBB2/19N01984F.pdf
- __MACOSX/ERBB2/._19N01984F.pdf
- ERBB2/19ZN13493T.pdf
- __MACOSX/ERBB2/._19ZN13493T.pdf
- ERBB2/19HS86164F.pdf
- __MACOSX/ERBB2/._19HS86164F.pdf
- ERBB2/19HE22001F.pdf
- __MACOSX/ERBB2/._19HE22001F.pdf
- ERBB2/19ZN12313F.pdf
- __MACOSX/ERBB2/._19ZN12313F.pdf
- ERBB2/19N01985F.pdf
- __MACOSX/ERBB2/._19N01985F.pdf
- ERBB2/19ZN12368P.pdf
- __MACOSX/ERBB2/._19ZN12368P.pdf
