# Supplementary material for: Evaluation of the MGISEQ-2000 Sequencing Platform for Illumina Target Capture Sequencing Libraries
Source: Front Genet. 2021 Oct 27;12:730519. doi: 10.3389/fgene.2021.730519 (PMC8578046; doi:10.3389/fgene.2021.730519)
Supplement: Supplementary file 10 [file DataSheet1.xlsx]

## Sheet: Sheet1
Table S1.The statistics of Illumina and MGISEQ-2000 raw sequencing data.
Sample	MGI			Illumina			Experiment Condition
	Read_Len	Raw_reads	Raw_bases	Read_Len	Raw_reads	Raw_bases
19BZ58024P	100	11921784	1192178400	151	8513366	1285518266	Illumina library+IDT probe+38 hotspot gene panel
19CF15528P	150	10402156	1560323400	151	7152270	1079992770	Illumina library+IDT probe+38 hotspot gene panel
19CF15529P	150	10493092	1573963800	151	6734080	1016846080	Illumina library+IDT probe+38 hotspot gene panel
19CF15531F	150	8138718	1220807700	151	7028932	1061368732	Illumina library+IDT probe+38 hotspot gene panel
19CF15537B	150	3418202	512730300	151	3465558	523299258	Illumina library+IDT probe+38 hotspot gene panel
19CF15540F	150	7615122	1142268300	151	6019086	908881986	Illumina library+IDT probe+38 hotspot gene panel
19CF15689F	100	5575054	557505400	151	4465398	674275098	Illumina library+IDT probe+38 hotspot gene panel
19CF15710P	100	10360026	1036002600	151	8933194	1348912294	Illumina library+IDT probe+38 hotspot gene panel
19CF15711P	100	12003658	1200365800	151	10121956	1528415356	Illumina library+IDT probe+38 hotspot gene panel
19CF15713F	100	3306536	330653600	151	2337474	352958574	Illumina library+IDT probe+38 hotspot gene panel
19CF15714F	100	4326860	432686000	151	3495602	527835902	Illumina library+IDT probe+38 hotspot gene panel
19CF15765F	100	16952308	1695230800	151	4948268	747188468	Illumina library+IDT probe+38 hotspot gene panel
19CY96044F	150	7306066	1095909900	151	5928176	895154576	Illumina library+IDT probe+38 hotspot gene panel
19FC40245F	150	9495876	1424381400	151	6754944	1019996544	Illumina library+IDT probe+38 hotspot gene panel
19FC40246F	150	13311954	1996793100	151	9471396	1430180796	Illumina library+IDT probe+38 hotspot gene panel
19FC40247F	150	4428358	664253700	151	3579736	540540136	Illumina library+IDT probe+38 hotspot gene panel
19FC40248F	150	7689358	1153403700	151	5844238	882479938	Illumina library+IDT probe+38 hotspot gene panel
19FC40249F	150	5587518	838127700	151	3546944	535588544	Illumina library+IDT probe+38 hotspot gene panel
19FC40250F	150	9358028	1403704200	151	7008064	1058217664	Illumina library+IDT probe+38 hotspot gene panel
19FC40251F	150	5625074	843761100	151	4026288	607969488	Illumina library+IDT probe+38 hotspot gene panel
19FC40253-IIF	150	9910398	1486559700	151	6127530	925257030	Illumina library+IDT probe+38 hotspot gene panel
19FC40256F	150	5369244	805386600	151	4793432	723808232	Illumina library+IDT probe+38 hotspot gene panel
19FC40257F	150	5996502	899475300	151	4634874	699865974	Illumina library+IDT probe+38 hotspot gene panel
19FC40260F	150	8768356	1315253400	151	6497384	981104984	Illumina library+IDT probe+38 hotspot gene panel
19FC40261F	150	7324680	1098702000	151	5049922	762538222	Illumina library+IDT probe+38 hotspot gene panel
19FC40390F	100	5365544	536554400	151	3935556	594268956	Illumina library+IDT probe+38 hotspot gene panel
19FC40415F	100	11507680	1150768000	151	3481996	525781396	Illumina library+IDT probe+38 hotspot gene panel
19FC40420F	100	21420490	2142049000	151	5142256	776480656	Illumina library+IDT probe+38 hotspot gene panel
19FC40427F	100	15231852	1523185200	151	2029544	306461144	Illumina library+IDT probe+38 hotspot gene panel
19FC40438F	100	8463618	846361800	151	2798998	422648698	Illumina library+IDT probe+38 hotspot gene panel
19GY94041T	150	10367468	1555120200	151	8483110	1280949610	Illumina library+IDT probe+38 hotspot gene panel
19GY94044P	150	14402856	2160428400	151	9184054	1386792154	Illumina library+IDT probe+38 hotspot gene panel
19GY94045P	150	10191144	1528671600	151	7710794	1164329894	Illumina library+IDT probe+38 hotspot gene panel
19GY94073B	100	4117832	411783200	151	3227766	487392666	Illumina library+IDT probe+38 hotspot gene panel
19HE21737-IIF	150	16541752	2481262800	151	7022170	1060347670	Illumina library+IDT probe+38 hotspot gene panel
19HE21842F	150	6623578	993536700	151	5182824	782606424	Illumina library+IDT probe+38 hotspot gene panel
19HE21950F	150	7358288	1103743200	151	5238266	790978166	Illumina library+IDT probe+38 hotspot gene panel
19HE21977F	150	5304688	795703200	151	3882946	586324846	Illumina library+IDT probe+38 hotspot gene panel
19HE21980F	150	7575096	1136264400	151	5571924	841360524	Illumina library+IDT probe+38 hotspot gene panel
19HE22001F	150	6968308	1045246200	151	4876134	736296234	Illumina library+IDT probe+38 hotspot gene panel
19HE22005F	150	6592640	988896000	151	4134060	624243060	Illumina library+IDT probe+38 hotspot gene panel
19HE22006F	150	7406368	1110955200	151	5550930	838190430	Illumina library+IDT probe+38 hotspot gene panel
19HE22008F	150	7685740	1152861000	151	5233768	790298968	Illumina library+IDT probe+38 hotspot gene panel
19HE22050F	150	9961566	1494234900	151	7016944	1059558544	Illumina library+IDT probe+38 hotspot gene panel
19HE22051F	150	5161562	774234300	151	4543200	686023200	Illumina library+IDT probe+38 hotspot gene panel
19HE22067F	150	8332958	1249943700	151	5770818	871393518	Illumina library+IDT probe+38 hotspot gene panel
19HE22084F	150	8178020	1226703000	151	6026958	910070658	Illumina library+IDT probe+38 hotspot gene panel
19HE22103F	150	7345996	1101899400	151	4850826	732474726	Illumina library+IDT probe+38 hotspot gene panel
19HE22108F	150	7229158	1084373700	151	5053498	763078198	Illumina library+IDT probe+38 hotspot gene panel
19HE22109F	150	4566782	685017300	151	3256280	491698280	Illumina library+IDT probe+38 hotspot gene panel
19HE22110F	150	5270442	790566300	151	3983114	601450214	Illumina library+IDT probe+38 hotspot gene panel
19HE22120F	150	21901540	3285231000	151	18275752	2759638552	Illumina library+IDT probe+38 hotspot gene panel
19HE22131F	150	41438578	6215786700	151	4639628	700583828	Illumina library+IDT probe+38 hotspot gene panel
19HE22134F	150	4538322	680748300	151	3711610	560453110	Illumina library+IDT probe+38 hotspot gene panel
19HE22135F	150	5014346	752151900	151	4017504	606643104	Illumina library+IDT probe+38 hotspot gene panel
19HE22140P	150	13978344	2096751600	151	8440582	1274527882	Illumina library+IDT probe+38 hotspot gene panel
19HE22145F	150	6461856	969278400	151	4922258	743260958	Illumina library+IDT probe+38 hotspot gene panel
19HE22162F	150	4072296	610844400	151	4410110	665926610	Illumina library+IDT probe+38 hotspot gene panel
19HE22170F	150	5380938	807140700	151	4671670	705422170	Illumina library+IDT probe+38 hotspot gene panel
19HE22185F	150	5713386	857007900	151	4179624	631123224	Illumina library+IDT probe+38 hotspot gene panel
19HE22187F	150	8794118	1319117700	151	6458638	975254338	Illumina library+IDT probe+38 hotspot gene panel
19HE22223F	150	7197700	1079655000	151	5462162	824786462	Illumina library+IDT probe+38 hotspot gene panel
19HE22225P	150	9687098	1453064700	151	5566064	840475664	Illumina library+IDT probe+38 hotspot gene panel
19HE22805F	100	21767044	2176704400	151	4987346	753089246	Illumina library+IDT probe+38 hotspot gene panel
19HS86079P	150	12425208	1863781200	151	8143708	1229699908	Illumina library+IDT probe+38 hotspot gene panel
19HS86080P	150	12011242	1801686300	151	6234816	941457216	Illumina library+IDT probe+38 hotspot gene panel
19HS86145F	100	3693216	369321600	151	3075448	464392648	Illumina library+IDT probe+38 hotspot gene panel
19HS86151P	150	11426228	1713934200	151	9226164	1393150764	Illumina library+IDT probe+38 hotspot gene panel
19HS86160F	150	8130650	1219597500	151	5628588	849916788	Illumina library+IDT probe+38 hotspot gene panel
19HS86164F	150	8453638	1268045700	151	5994656	905193056	Illumina library+IDT probe+38 hotspot gene panel
19HS86165P	150	9309496	1396424400	151	6498448	981265648	Illumina library+IDT probe+38 hotspot gene panel
19HS86178F	150	3874990	581248500	151	2744424	414408024	Illumina library+IDT probe+38 hotspot gene panel
19JM45577F	150	5550508	832576200	151	4217728	636876928	Illumina library+IDT probe+38 hotspot gene panel
19JM45590P	150	9624358	1443653700	151	7267560	1097401560	Illumina library+IDT probe+38 hotspot gene panel
19JM45609P	150	11312346	1696851900	151	6086902	919122202	Illumina library+IDT probe+38 hotspot gene panel
19JS48179F	150	12566040	1884906000	151	8981174	1356157274	Illumina library+IDT probe+38 hotspot gene panel
19JS48180P	150	11435194	1715279100	151	6048066	913257966	Illumina library+IDT probe+38 hotspot gene panel
19JS48181P	150	14778872	2216830800	151	11222930	1694662430	Illumina library+IDT probe+38 hotspot gene panel
19JS48182P	150	11471598	1720739700	151	8107894	1224291994	Illumina library+IDT probe+38 hotspot gene panel
19JS48246P	100	11590830	1159083000	151	9068320	1369316320	Illumina library+IDT probe+38 hotspot gene panel
19JS48247F	100	1635692	163569200	151	1097570	165733070	Illumina library+IDT probe+38 hotspot gene panel
19JS48248P	100	10511470	1051147000	151	8341400	1259551400	Illumina library+IDT probe+38 hotspot gene panel
19JS48265P	100	39353954	3935395400	151	5461520	824689520	Illumina library+IDT probe+38 hotspot gene panel
19JS48274F	100	14059374	1405937400	151	5248536	792528936	Illumina library+IDT probe+38 hotspot gene panel
19KS38324-IIP	150	10842404	1626360600	151	5969948	901462148	Illumina library+IDT probe+38 hotspot gene panel
19LN70341F	150	3825634	573845100	151	3049888	460533088	Illumina library+IDT probe+38 hotspot gene panel
19LN70345P	150	12353096	1852964400	151	7580876	1144712276	Illumina library+IDT probe+38 hotspot gene panel
19LN70358P	150	11431126	1714668900	151	7585988	1145484188	Illumina library+IDT probe+38 hotspot gene panel
19N01368F	150	5277600	791640000	151	3614392	545773192	Illumina library+IDT probe+38 hotspot gene panel
19N01373F	100	36372924	3637292400	151	4046248	610983448	Illumina library+IDT probe+38 hotspot gene panel
19N01378P	150	8628986	1294347900	151	4725444	713542044	Illumina library+IDT probe+38 hotspot gene panel
19N01383P	150	14679844	2201976600	151	8055676	1216407076	Illumina library+IDT probe+38 hotspot gene panel
19N01384P	150	15871154	2380673100	151	9432910	1424369410	Illumina library+IDT probe+38 hotspot gene panel
19N01456-IIIP	150	15838274	2375741100	151	10432972	1575378772	Illumina library+IDT probe+38 hotspot gene panel
19N01467QC	150	8291548	1243732200	151	6136072	926546872	Illumina library+IDT probe+38 hotspot gene panel
19N01567QC	150	5954006	893100900	151	4846638	731842338	Illumina library+IDT probe+38 hotspot gene panel
19N01626F	150	5835630	875344500	151	4413284	666405884	Illumina library+IDT probe+38 hotspot gene panel
19N01627-IIP	150	7165210	1074781500	151	10734634	1620929734	Illumina library+IDT probe+38 hotspot gene panel
19N01650P	150	14459688	2168953200	151	8516656	1286015056	Illumina library+IDT probe+38 hotspot gene panel
19N01651F	150	6017378	902606700	151	4394910	663631410	Illumina library+IDT probe+38 hotspot gene panel
19N01652F	150	2743798	411569700	151	2042032	308346832	Illumina library+IDT probe+38 hotspot gene panel
19N01653P	150	16425594	2463839100	151	11865628	1791709828	Illumina library+IDT probe+38 hotspot gene panel
19N01654H	150	4673482	701022300	151	3606234	544541334	Illumina library+IDT probe+38 hotspot gene panel
19N01655P	150	11844096	1776614400	151	8520670	1286621170	Illumina library+IDT probe+38 hotspot gene panel
19N01656F	150	9245774	1386866100	151	6504866	982234766	Illumina library+IDT probe+38 hotspot gene panel
19N01658F	150	3930036	589505400	151	2952904	445888504	Illumina library+IDT probe+38 hotspot gene panel
19N01659P	150	12046028	1806904200	151	7494658	1131693358	Illumina library+IDT probe+38 hotspot gene panel
19N01660F	150	10545742	1581861300	151	8603010	1299054510	Illumina library+IDT probe+38 hotspot gene panel
19N01661T	150	5570818	835622700	151	4076562	615560862	Illumina library+IDT probe+38 hotspot gene panel
19N01664F	150	132048652	19807297800	151	7357986	1111055886	Illumina library+IDT probe+38 hotspot gene panel
19N01665P	150	12094426	1814163900	151	7147332	1079247132	Illumina library+IDT probe+38 hotspot gene panel
19N01666P	150	11924118	1788617700	151	7962920	1202400920	Illumina library+IDT probe+38 hotspot gene panel
19N01667F	150	7712456	1156868400	151	6115970	923511470	Illumina library+IDT probe+38 hotspot gene panel
19N01668P	150	12935360	1940304000	151	8044768	1214759968	Illumina library+IDT probe+38 hotspot gene panel
19N01669T	150	6523470	978520500	151	4877474	736498574	Illumina library+IDT probe+38 hotspot gene panel
19N01670T	150	35805796	5370869400	151	5498402	830258702	Illumina library+IDT probe+38 hotspot gene panel
19N01671T	150	14842932	2226439800	151	12396176	1871822576	Illumina library+IDT probe+38 hotspot gene panel
19N01673F	150	5538796	830819400	151	4590482	693162782	Illumina library+IDT probe+38 hotspot gene panel
19N01676T	150	6459448	968917200	151	3822996	577272396	Illumina library+IDT probe+38 hotspot gene panel
19N01682P	150	11176018	1676402700	151	7944788	1199662988	Illumina library+IDT probe+38 hotspot gene panel
19N01684P	150	10663226	1599483900	151	5626312	849573112	Illumina library+IDT probe+38 hotspot gene panel
19N01686F	150	11943522	1791528300	151	8044300	1214689300	Illumina library+IDT probe+38 hotspot gene panel
19N01687F	150	10044806	1506720900	151	7143416	1078655816	Illumina library+IDT probe+38 hotspot gene panel
19N01949F	150	11826168	1773925200	151	8289466	1251709366	Illumina library+IDT probe+38 hotspot gene panel
19N01973F	100	54608724	5460872400	151	1174464	177344064	Illumina library+IDT probe+38 hotspot gene panel
19N01984F	100	43906850	4390685000	151	8313900	1255398900	Illumina library+IDT probe+38 hotspot gene panel
19N01985F	100	87249554	8724955400	151	7656390	1156114890	Illumina library+IDT probe+38 hotspot gene panel
19N02329F	100	4815652	481565200	151	3042400	459402400	Illumina library+IDT probe+38 hotspot gene panel
19N02330F	100	10400598	1040059800	151	9328840	1408654840	Illumina library+IDT probe+38 hotspot gene panel
19N02331T	100	4440624	444062400	151	3224916	486962316	Illumina library+IDT probe+38 hotspot gene panel
19N02332F	100	7395992	739599200	151	5884350	888536850	Illumina library+IDT probe+38 hotspot gene panel
19N02343F	100	10723878	1072387800	151	3790822	572414122	Illumina library+IDT probe+38 hotspot gene panel
19N02353P	100	30809178	3080917800	151	6132266	925972166	Illumina library+IDT probe+38 hotspot gene panel
19PT90802P	150	11909536	1786430400	151	8939166	1349814066	Illumina library+IDT probe+38 hotspot gene panel
19Q06147F	100	57670080	5767008000	151	6684942	1009426242	Illumina library+IDT probe+38 hotspot gene panel
19Q06297F	100	7921808	792180800	151	6449594	973888694	Illumina library+IDT probe+38 hotspot gene panel
19Q06298F	100	6979022	697902200	151	6460304	975505904	Illumina library+IDT probe+38 hotspot gene panel
19WN60001F	150	13731804	2059770600	151	10133852	1530211652	Illumina library+IDT probe+38 hotspot gene panel
19YT52688P	150	17844004	2676600600	151	10177910	1536864410	Illumina library+IDT probe+38 hotspot gene panel
19YT53595P	100	11680584	1168058400	151	8123538	1226654238	Illumina library+IDT probe+38 hotspot gene panel
19YT53879P	100	63320862	6332086200	151	8818422	1331581722	Illumina library+IDT probe+38 hotspot gene panel
19ZN10625P	150	12375334	1856300100	151	7740594	1168829694	Illumina library+IDT probe+38 hotspot gene panel
19ZN11292F	150	9283704	1392555600	151	6425158	970198858	Illumina library+IDT probe+38 hotspot gene panel
19ZN11296F	150	6221646	933246900	151	4488038	677693738	Illumina library+IDT probe+38 hotspot gene panel
19ZN12259P	100	49121916	4912191600	151	4830082	729342382	Illumina library+IDT probe+38 hotspot gene panel
19ZN12296P	150	11955008	1793251200	151	8478892	1280312692	Illumina library+IDT probe+38 hotspot gene panel
19ZN12297F	150	8135418	1220312700	151	4848614	732140714	Illumina library+IDT probe+38 hotspot gene panel
19ZN12313F	150	11840062	1776009300	151	8658148	1307380348	Illumina library+IDT probe+38 hotspot gene panel
19ZN12352H-R	150	5215756	782363400	151	3995642	603341942	Illumina library+IDT probe+38 hotspot gene panel
19ZN12356P	150	12079108	1811866200	151	8692682	1312594982	Illumina library+IDT probe+38 hotspot gene panel
19ZN12357F	150	14906976	2236046400	151	11884780	1794601780	Illumina library+IDT probe+38 hotspot gene panel
19ZN12358F	150	5940188	891028200	151	4322004	652622604	Illumina library+IDT probe+38 hotspot gene panel
19ZN12362B	150	6147556	922133400	151	4802156	725125556	Illumina library+IDT probe+38 hotspot gene panel
19ZN12363F	150	31744396	4761659400	151	7292360	1101146360	Illumina library+IDT probe+38 hotspot gene panel
19ZN12364F	150	6944788	1041718200	151	6471422	977184722	Illumina library+IDT probe+38 hotspot gene panel
19ZN12365F	150	1511292	226693800	151	1361548	205593748	Illumina library+IDT probe+38 hotspot gene panel
19ZN12366P	150	11246306	1686945900	151	7229196	1091608596	Illumina library+IDT probe+38 hotspot gene panel
19ZN12367F	150	10085914	1512887100	151	7035426	1062349326	Illumina library+IDT probe+38 hotspot gene panel
19ZN12368P	150	11612020	1741803000	151	8231216	1242913616	Illumina library+IDT probe+38 hotspot gene panel
19ZN12371F	150	4118540	617781000	151	3892866	587822766	Illumina library+IDT probe+38 hotspot gene panel
19ZN12531P	100	10351714	1035171400	151	8444766	1275159666	Illumina library+IDT probe+38 hotspot gene panel
19ZN12546F	100	5735828	573582800	151	4761542	718992842	Illumina library+IDT probe+38 hotspot gene panel
19ZN12547P	100	11050438	1105043800	151	8968762	1354283062	Illumina library+IDT probe+38 hotspot gene panel
19ZN12548P	100	11436698	1143669800	151	8535912	1288922712	Illumina library+IDT probe+38 hotspot gene panel
19ZN12575F	100	15281160	1528116000	151	9274038	1400379738	Illumina library+IDT probe+38 hotspot gene panel
19ZN12577F	100	15728212	1572821200	151	3289174	496665274	Illumina library+IDT probe+38 hotspot gene panel
19ZN12584P	100	36805800	3680580000	151	2924966	441669866	Illumina library+IDT probe+38 hotspot gene panel
19ZN12592T	100	29822464	2982246400	151	3359432	507274232	Illumina library+IDT probe+38 hotspot gene panel
19ZN12597F	100	5566252	556625200	151	5067628	765211828	Illumina library+IDT probe+38 hotspot gene panel
19ZN12775F	100	10020736	1002073600	151	8110782	1224728082	Illumina library+IDT probe+38 hotspot gene panel
19ZN13094F	150	10501780	1575267000	151	7075146	1068347046	Illumina library+IDT probe+38 hotspot gene panel
19ZN13095F	150	8296592	1244488800	151	7414064	1119523664	Illumina library+IDT probe+38 hotspot gene panel
19ZN13096B	150	4215252	632287800	151	3838968	579684168	Illumina library+IDT probe+38 hotspot gene panel
19ZN13097P	150	9887608	1483141200	151	6660250	1005697750	Illumina library+IDT probe+38 hotspot gene panel
19ZN13098F	150	10543362	1581504300	151	9224456	1392892856	Illumina library+IDT probe+38 hotspot gene panel
19ZN13099T	150	12150964	1822644600	151	8702148	1314024348	Illumina library+IDT probe+38 hotspot gene panel
19ZN13100P	150	10269434	1540415100	151	5143148	776615348	Illumina library+IDT probe+38 hotspot gene panel
19ZN13101T	150	5623356	843503400	151	3436598	518926298	Illumina library+IDT probe+38 hotspot gene panel
19ZN13103P	150	13987838	2098175700	151	7724322	1166372622	Illumina library+IDT probe+38 hotspot gene panel
19ZN13104P	150	9596124	1439418600	151	5822958	879266658	Illumina library+IDT probe+38 hotspot gene panel
19ZN13106P	150	9321504	1398225600	151	6451050	974108550	Illumina library+IDT probe+38 hotspot gene panel
19ZN13486T	100	2655902	265590200	151	858054	129566154	Illumina library+IDT probe+38 hotspot gene panel
19ZN13489P	100	11294120	1129412000	151	8495090	1282758590	Illumina library+IDT probe+38 hotspot gene panel
19ZN13491P	100	9391398	939139800	151	8173874	1234254974	Illumina library+IDT probe+38 hotspot gene panel
19ZN13493T	100	6118872	611887200	151	5382212	812714012	Illumina library+IDT probe+38 hotspot gene panel
19ZN13587F	100	3102434	310243400	151	2214862	334444162	Illumina library+IDT probe+38 hotspot gene panel
19ZN13675F	100	3147342	314734200	151	2447754	369610854	Illumina library+IDT probe+38 hotspot gene panel
19ZN13980P	100	47972694	4797269400	151	6400366	966455266	Illumina library+IDT probe+38 hotspot gene panel
19ZN13999P	100	41979284	4197928400	151	7196612	1086688412	Illumina library+IDT probe+38 hotspot gene panel
19ZQ13135P	100	12322158	1232215800	151	9111066	1375770966	Illumina library+IDT probe+38 hotspot gene panel
19ZQ13269P	100	9817572	981757200	151	7526840	1136552840	Illumina library+IDT probe+38 hotspot gene panel
19ZY39353P	150	15716268	2357440200	151	10117506	1527743406	Illumina library+IDT probe+38 hotspot gene panel
19ZY39607P	100	37615250	3761525000	151	6661376	1005867776	Illumina library+IDT probe+38 hotspot gene panel
FZ19-03014P	150	16031344	2404701600	151	10847250	1637934750	Illumina library+IDT probe+38 hotspot gene panel
FZ19-04447P	100	69936558	6993655800	151	5554000	838654000	Illumina library+IDT probe+38 hotspot gene panel
M1900799-IIP	150	13217730	1982659500	151	8052122	1215870422	Illumina library+IDT probe+38 hotspot gene panel
M1900858-IP	150	14401896	2160284400	151	8344334	1259994434	Illumina library+IDT probe+38 hotspot gene panel
M1901223P	100	12613768	1261376800	151	8485108	1281251308	Illumina library+IDT probe+38 hotspot gene panel
M1901244P	100	10147414	1014741400	151	8178722	1234987022	Illumina library+IDT probe+38 hotspot gene panel
M1901246P	100	11003060	1100306000	151	8736750	1319249250	Illumina library+IDT probe+38 hotspot gene panel
ZK0603-G	150	4748004	712200600	151	3460000	522460000	Illumina library+IDT probe+38 hotspot gene panel
ZK0604-CF	150	4184860	627729000	151	4616812	697138612	Illumina library+IDT probe+38 hotspot gene panel
ZK190805-CF	100	9385786	938578600	151	7530758	1137144458	Illumina library+IDT probe+38 hotspot gene panel
ZK190805-G	100	4908304	490830400	151	3682984	556130584	Illumina library+IDT probe+38 hotspot gene panel
19CF15507P	150	81346304	12201945600	150	133280886	19992132900	Illumina library+Agilent probe+519 gene panel
19CF15514B	150	8097740	1214661000	150	11468830	1720324500	Illumina library+Agilent probe+519 gene panel
19CF15524B	150	10680658	1602098700	151	7049168	1064424368	Illumina library+Agilent probe+519 gene panel
19CF15524F	150	38729328	5809399200	151	29345016	4431097416	Illumina library+Agilent probe+519 gene panel
19FC40244B	150	12203108	1830466200	151	8267078	1248328778	Illumina library+Agilent probe+519 gene panel
19FC40255B	150	12011030	1801654500	151	8375746	1264737646	Illumina library+Agilent probe+519 gene panel
19FC40255F	150	100377586	15056637900	151	74230394	11208789494	Illumina library+Agilent probe+519 gene panel
19HE22138B	150	34429362	5164404300	150	7614562	1142184300	Illumina library+Agilent probe+519 gene panel
19HE22138P	150	82637930	12395689500	150	134759026	20213853900	Illumina library+Agilent probe+519 gene panel
19HE22171B	150	11658746	1748811900	151	7861726	1187120626	Illumina library+Agilent probe+519 gene panel
19JM45604B	150	10357006	1553550900	151	7396840	1116922840	Illumina library+Agilent probe+519 gene panel
19KS38325B	150	13844250	2076637500	151	10192052	1538999852	Illumina library+Agilent probe+519 gene panel
19KS38325F	150	49100170	7365025500	151	36244206	5472875106	Illumina library+Agilent probe+519 gene panel
19LN70338B	150	9540930	1431139500	151	9881930	1492171430	Illumina library+Agilent probe+519 gene panel
19LN70338F	150	10391276	1558691400	151	29558688	4463361888	Illumina library+Agilent probe+519 gene panel
19N01630P	150	68035076	10205261400	150	224682638	33702395700	Illumina library+Agilent probe+519 gene panel
19N01635B	150	36766980	5515047000	150	7690544	1153581600	Illumina library+Agilent probe+519 gene panel
19N01635P	150	85990200	12898530000	150	149000842	22350126300	Illumina library+Agilent probe+519 gene panel
19N01636B	150	5934166	890124900	151	6687966	1009882866	Illumina library+Agilent probe+519 gene panel
19N01636T	150	11730050	1759507500	151	34960386	5279018286	Illumina library+Agilent probe+519 gene panel
19N01657B	150	11910322	1786548300	151	8799696	1328754096	Illumina library+Agilent probe+519 gene panel
19N01657P	150	96444790	14466718500	150	169638822	25445823300	Illumina library+Agilent probe+519 gene panel
19N01662B	150	10052510	1507876500	151	7637710	1153294210	Illumina library+Agilent probe+519 gene panel
19N01662P	150	70162740	10524411000	150	134089278	20113391700	Illumina library+Agilent probe+519 gene panel
19N01677B	150	10124208	1518631200	151	7444368	1124099568	Illumina library+Agilent probe+519 gene panel
19N01952F	100	253568118	25356811800	150	31061684	4659252600	Illumina library+Agilent probe+519 gene panel
19SZQ74511B	150	8834632	1325194800	151	6369744	961831344	Illumina library+Agilent probe+519 gene panel
19SZQ74511F	150	36690400	5503560000	151	25167714	3800324814	Illumina library+Agilent probe+519 gene panel
19ZN10622T	100	103042846	10304284600	150	21894038	3284105700	Illumina library+Agilent probe+519 gene panel
19ZN10867T	100	187642432	18764243200	150	35755562	5363334300	Illumina library+Agilent probe+519 gene panel
19ZN12354B	150	8657208	1298581200	151	9687328	1462786528	Illumina library+Agilent probe+519 gene panel
19ZN12354T	150	25643150	3846472500	151	35327602	5334467902	Illumina library+Agilent probe+519 gene panel
19ZN12369B	150	9983102	1497465300	151	7930330	1197479830	Illumina library+Agilent probe+519 gene panel
19ZN12369T	150	42152998	6322949700	151	27706828	4183731028	Illumina library+Agilent probe+519 gene panel
lib-01127	150	25552384	3832857600	151	3177994	479877094	Illumina/MGISEQ library+IDT probe+38 hotspot gene panel
lib-01128	150	35594332	5339149800	151	3214832	485439632	Illumina/MGISEQ library+IDT probe+38 hotspot gene panel
lib-01131	150	29856196	4478429400	151	2412664	364312264	Illumina/MGISEQ library+IDT probe+38 hotspot gene panel
lib-01134	150	33617870	5042680500	151	2554318	385702018	Illumina/MGISEQ library+IDT probe+38 hotspot gene panel
lib-01135	150	29241992	4386298800	151	3619878	546601578	Illumina/MGISEQ library+IDT probe+38 hotspot gene panel
lib-01136	150	23321056	3498158400	151	2851542	430582842	Illumina/MGISEQ library+IDT probe+38 hotspot gene panel
lib-01137	150	34147622	5122143300	151	3837688	579490888	Illumina/MGISEQ library+IDT probe+38 hotspot gene panel
lib-01138	150	27381172	4107175800	151	2915114	440182214	Illumina/MGISEQ library+IDT probe+38 hotspot gene panel
lib-01140	150	31369396	4705409400	151	4111314	620808414	Illumina/MGISEQ library+IDT probe+38 hotspot gene panel
lib-01147	150	22752568	3412885200	151	5556892	839090692	Illumina/MGISEQ library+IDT probe+38 hotspot gene panel
lib-01174	150	30503602	4575540300	151	3066846	463093746	Illumina/MGISEQ library+IDT probe+38 hotspot gene panel
lib-01175	150	33443522	5016528300	151	4143424	625657024	Illumina/MGISEQ library+IDT probe+38 hotspot gene panel
lib-01177	150	23253152	3487972800	151	3817894	576501994	Illumina/MGISEQ library+IDT probe+38 hotspot gene panel
lib-01181	150	38469780	5770467000	151	3858660	582657660	Illumina/MGISEQ library+IDT probe+38 hotspot gene panel
lib-01183	150	29913918	4487087700	151	2840000	428840000	Illumina/MGISEQ library+IDT probe+38 hotspot gene panel
lib-01185	150	29324244	4398636600	151	3381546	510613446	Illumina/MGISEQ library+IDT probe+38 hotspot gene panel
lib-01208	150	31534168	4730125200	151	3731536	563461936	Illumina/MGISEQ library+IDT probe+38 hotspot gene panel
lib-01210	150	31661484	4749222600	151	3875588	585213788	Illumina/MGISEQ library+IDT probe+38 hotspot gene panel
lib-01211	150	32980816	4947122400	151	3371650	509119150	Illumina/MGISEQ library+IDT probe+38 hotspot gene panel
lib-01237	150	23079034	3461855100	151	2247066	339306966	Illumina/MGISEQ library+IDT probe+38 hotspot gene panel
lib-01243	150	29931270	4489690500	151	4233450	639250950	Illumina/MGISEQ library+IDT probe+38 hotspot gene panel
lib-01245	150	28311270	4246690500	151	3906798	589926498	Illumina/MGISEQ library+IDT probe+38 hotspot gene panel
lib-01250	150	27210406	4081560900	151	2067924	312256524	Illumina/MGISEQ library+IDT probe+38 hotspot gene panel
lib-01261	150	32867306	4930095900	151	4462080	673774080	Illumina/MGISEQ library+IDT probe+38 hotspot gene panel
lib-01264	150	30372674	4555901100	151	1958510	295735010	Illumina/MGISEQ library+IDT probe+38 hotspot gene panel
lib-01272	150	28798286	4319742900	151	2530460	382099460	Illumina/MGISEQ library+IDT probe+38 hotspot gene panel
lib-01287	150	23929968	3589495200	151	2607728	393766928	Illumina/MGISEQ library+IDT probe+38 hotspot gene panel
lib-01293	150	35176258	5276438700	151	3082720	465490720	Illumina/MGISEQ library+IDT probe+38 hotspot gene panel
lib-01294	150	27050958	4057643700	151	3363718	507921418	Illumina/MGISEQ library+IDT probe+38 hotspot gene panel
lib-01295	150	24450314	3667547100	151	1951116	294618516	Illumina/MGISEQ library+IDT probe+38 hotspot gene panel
lib-HP1	150	25306520	3795978000	151	3671598	554411298	Illumina/MGISEQ library+IDT probe+38 hotspot gene panel
lib-HP2	150	26218780	3932817000	151	2647870	399828370	Illumina/MGISEQ library+IDT probe+38 hotspot gene panel
lib-LP	150	22783280	3417492000	151	2785342	420586642	Illumina/MGISEQ library+IDT probe+38 hotspot gene panel
lib-NC	150	27090278	4063541700	151	2748630	415043130	Illumina/MGISEQ library+IDT probe+38 hotspot gene panel

## Sheet: Sheet2
Table S2. The statistics of Illumina and MGISEQ-2000 preprocessed raw sequencing data.
Sample	Illumina						MGISEQ						Experiment Condition
	Raw_reads	Raw_Bases	Read_Len	Q20_Rate	N_Rate	GC_Rate	Raw_reads	Raw_Bases	Read_Len	Q20_Rate	N_Rate	GC_Rate
19BZ58024P	8513366	851336600	100	0.929279	1.56272e-05	0.46452	8513366	851336600	100	0.95151	7.68403e-05	0.474093	Illumina library+IDT probe+38 hotspot gene panel
19CF15528P	7152270	1072840500	150	0.921653	2.92737e-05	0.474922	7152270	1072840500	150	0.954927	9.24462e-05	0.475526	Illumina library+IDT probe+38 hotspot gene panel
19CF15529P	6734080	1010112000	150	0.920411	6.78539e-06	0.452727	6734080	1010112000	150	0.955252	0.000406032	0.458502	Illumina library+IDT probe+38 hotspot gene panel
19CF15531F	7028932	1054339800	150	0.91464	3.10431e-05	0.444426	7028932	1054339800	150	0.950888	0.000446065	0.453239	Illumina library+IDT probe+38 hotspot gene panel
19CF15537B	3418202	512730300	150	0.90298	3.25688e-05	0.448511	3418202	512730300	150	0.937346	0.000384871	0.456577	Illumina library+IDT probe+38 hotspot gene panel
19CF15540F	6019086	902862900	150	0.91132	8.98597e-05	0.429024	6019086	902862900	150	0.953503	0.00146101	0.443953	Illumina library+IDT probe+38 hotspot gene panel
19CF15689F	4465398	446539800	100	0.920486	0.000422148	0.507633	4465398	446539800	100	0.945948	0.000109511	0.510142	Illumina library+IDT probe+38 hotspot gene panel
19CF15710P	8933194	893319400	100	0.936126	1.90033e-05	0.458556	8933194	893319400	100	0.953731	7.84848e-05	0.467106	Illumina library+IDT probe+38 hotspot gene panel
19CF15711P	10121956	1012195600	100	0.931509	1.71172e-05	0.454099	10121956	1012195600	100	0.949647	8.52138e-05	0.466811	Illumina library+IDT probe+38 hotspot gene panel
19CF15713F	2337474	233747400	100	0.921232	0.000440244	0.458081	2337474	233747400	100	0.936775	0.000103338	0.467624	Illumina library+IDT probe+38 hotspot gene panel
19CF15714F	3495602	349560200	100	0.932674	0.000433905	0.462059	3495602	349560200	100	0.944706	0.000110788	0.472806	Illumina library+IDT probe+38 hotspot gene panel
19CF15765F	4948268	494826800	100	0.933181	5.64197e-05	0.440487	4948268	494826800	100	0.964371	0.000262435	0.484071	Illumina library+IDT probe+38 hotspot gene panel
19CY96044F	5928176	889226400	150	0.912186	0.000339712	0.489432	5928176	889226400	150	0.932283	0.000322624	0.487905	Illumina library+IDT probe+38 hotspot gene panel
19FC40245F	6754944	1013241600	150	0.898528	6.91898e-05	0.478451	6754944	1013241600	150	0.94138	0.000241199	0.494414	Illumina library+IDT probe+38 hotspot gene panel
19FC40246F	9471396	1420709400	150	0.893906	6.38674e-05	0.516959	9471396	1420709400	150	0.939363	0.0002388	0.524626	Illumina library+IDT probe+38 hotspot gene panel
19FC40247F	3579736	536960400	150	0.891313	6.59099e-05	0.485633	3579736	536960400	150	0.938786	0.000240852	0.497719	Illumina library+IDT probe+38 hotspot gene panel
19FC40248F	5844238	876635700	150	0.894939	6.57457e-05	0.490151	5844238	876635700	150	0.93551	0.000234669	0.506243	Illumina library+IDT probe+38 hotspot gene panel
19FC40249F	3546944	532041600	150	0.882353	6.89213e-05	0.478444	3546944	532041600	150	0.930797	0.000236062	0.481764	Illumina library+IDT probe+38 hotspot gene panel
19FC40250F	7008064	1051209600	150	0.900944	6.76678e-05	0.477631	7008064	1051209600	150	0.939391	0.000241612	0.490826	Illumina library+IDT probe+38 hotspot gene panel
19FC40251F	4026288	603943200	150	0.890359	6.62231e-05	0.51079	4026288	603943200	150	0.93374	0.000244217	0.515813	Illumina library+IDT probe+38 hotspot gene panel
19FC40253-IIF	6127530	919129500	150	0.901073	9.72333e-05	0.454753	6127530	919129500	150	0.948813	0.00146959	0.468203	Illumina library+IDT probe+38 hotspot gene panel
19FC40256F	4793432	719014800	150	0.91913	3.07059e-05	0.4259	4793432	719014800	150	0.953253	0.000409356	0.436908	Illumina library+IDT probe+38 hotspot gene panel
19FC40257F	4634874	695231100	150	0.909465	3.3819e-05	0.43771	4634874	695231100	150	0.943922	0.000393402	0.448062	Illumina library+IDT probe+38 hotspot gene panel
19FC40260F	6497384	974607600	150	0.907378	9.77111e-05	0.422565	6497384	974607600	150	0.949417	0.00143714	0.440064	Illumina library+IDT probe+38 hotspot gene panel
19FC40261F	5049922	757488300	150	0.907603	9.77309e-05	0.44339	5049922	757488300	150	0.949544	0.00145384	0.457465	Illumina library+IDT probe+38 hotspot gene panel
19FC40390F	3935556	393555600	100	0.914383	0.00045016	0.462404	3935556	393555600	100	0.943286	0.000117991	0.47042	Illumina library+IDT probe+38 hotspot gene panel
19FC40415F	3481996	348199600	100	0.935782	2.18237e-05	0.476192	3481996	348199600	100	0.94829	0.000261273	0.452181	Illumina library+IDT probe+38 hotspot gene panel
19FC40420F	5142256	514225600	100	0.921994	6.63736e-05	0.489976	5142256	514225600	100	0.93924	0.000259054	0.485536	Illumina library+IDT probe+38 hotspot gene panel
19FC40427F	2029544	202954400	100	0.921105	5.20856e-05	0.451746	2029544	202954400	100	0.94841	0.000257353	0.510437	Illumina library+IDT probe+38 hotspot gene panel
19FC40438F	2798998	279899800	100	0.948386	0.000166627	0.466865	2798998	279899800	100	0.950037	0.00026234	0.429563	Illumina library+IDT probe+38 hotspot gene panel
19GY94041T	8483110	1272466500	150	0.888851	7.21999e-05	0.472927	8483110	1272466500	150	0.937078	0.000235158	0.487374	Illumina library+IDT probe+38 hotspot gene panel
19GY94044P	9184054	1377608100	150	0.923462	6.84229e-06	0.455661	9184054	1377608100	150	0.957479	0.000404103	0.460573	Illumina library+IDT probe+38 hotspot gene panel
19GY94045P	7710794	1156619100	150	0.920433	6.15328e-06	0.457818	7710794	1156619100	150	0.958539	0.000417689	0.463659	Illumina library+IDT probe+38 hotspot gene panel
19GY94073B	3227766	322776600	100	0.927538	0.000429092	0.464214	3227766	322776600	100	0.941971	9.29342e-05	0.477308	Illumina library+IDT probe+38 hotspot gene panel
19HE21737-IIF	7022170	1053325500	150	0.912205	4.98345e-05	0.445618	7022170	1053325500	150	0.957133	0.000339219	0.445221	Illumina library+IDT probe+38 hotspot gene panel
19HE21842F	5182824	777423600	150	0.900236	6.80749e-05	0.416222	5182824	777423600	150	0.941963	0.000239773	0.434934	Illumina library+IDT probe+38 hotspot gene panel
19HE21950F	5238266	785739900	150	0.908438	9.29213e-05	0.428393	5238266	785739900	150	0.943324	0.00146961	0.444374	Illumina library+IDT probe+38 hotspot gene panel
19HE21977F	3882946	582441900	150	0.903494	9.10649e-05	0.435452	3882946	582441900	150	0.944851	0.00145774	0.453842	Illumina library+IDT probe+38 hotspot gene panel
19HE21980F	5571924	835788600	150	0.905343	7.20074e-05	0.41499	5571924	835788600	150	0.945311	0.000241383	0.43427	Illumina library+IDT probe+38 hotspot gene panel
19HE22001F	4876134	731420100	150	0.90149	9.37013e-05	0.427623	4876134	731420100	150	0.942522	0.00145097	0.441798	Illumina library+IDT probe+38 hotspot gene panel
19HE22005F	4134060	620109000	150	0.901974	9.59154e-05	0.429679	4134060	620109000	150	0.94449	0.0014677	0.448895	Illumina library+IDT probe+38 hotspot gene panel
19HE22006F	5550930	832639500	150	0.907216	9.44502e-05	0.434986	5550930	832639500	150	0.942419	0.00145327	0.450097	Illumina library+IDT probe+38 hotspot gene panel
19HE22008F	5233768	785065200	150	0.908464	9.35744e-05	0.415808	5233768	785065200	150	0.938188	0.00143426	0.428914	Illumina library+IDT probe+38 hotspot gene panel
19HE22050F	7016944	1052541600	150	0.895901	9.88075e-05	0.428081	7016944	1052541600	150	0.934959	0.00142946	0.442112	Illumina library+IDT probe+38 hotspot gene panel
19HE22051F	4543200	681480000	150	0.912368	3.27522e-05	0.421621	4543200	681480000	150	0.950625	0.000400613	0.43297	Illumina library+IDT probe+38 hotspot gene panel
19HE22067F	5770818	865622700	150	0.906079	9.53036e-05	0.431122	5770818	865622700	150	0.944555	0.00144123	0.445511	Illumina library+IDT probe+38 hotspot gene panel
19HE22084F	6026958	904043700	150	0.907555	9.47244e-05	0.42925	6026958	904043700	150	0.943478	0.00143857	0.446762	Illumina library+IDT probe+38 hotspot gene panel
19HE22103F	4850826	727623900	150	0.90512	9.394e-05	0.444295	4850826	727623900	150	0.942397	0.00146192	0.46306	Illumina library+IDT probe+38 hotspot gene panel
19HE22108F	5053498	758024700	150	0.909623	9.80614e-05	0.423085	5053498	758024700	150	0.948226	0.00146593	0.437241	Illumina library+IDT probe+38 hotspot gene panel
19HE22109F	3256280	488442000	150	0.904214	9.13906e-05	0.419602	3256280	488442000	150	0.942644	0.00146092	0.436158	Illumina library+IDT probe+38 hotspot gene panel
19HE22110F	3983114	597467100	150	0.908333	8.77722e-05	0.436108	3983114	597467100	150	0.944685	0.00145572	0.452614	Illumina library+IDT probe+38 hotspot gene panel
19HE22120F	18275752	2741362800	150	0.899852	6.75635e-05	0.512912	18275752	2741362800	150	0.945232	0.000242818	0.524268	Illumina library+IDT probe+38 hotspot gene panel
19HE22131F	4639628	695944200	150	0.909746	6.91492e-05	0.435855	4639628	695944200	150	0.94954	0.000246541	0.471335	Illumina library+IDT probe+38 hotspot gene panel
19HE22134F	3711610	556741500	150	0.897691	7.20514e-05	0.448384	3711610	556741500	150	0.940221	0.000237997	0.469003	Illumina library+IDT probe+38 hotspot gene panel
19HE22135F	4017504	602625600	150	0.898903	6.44762e-05	0.442413	4017504	602625600	150	0.946409	0.000237716	0.459333	Illumina library+IDT probe+38 hotspot gene panel
19HE22140P	8440582	1266087300	150	0.904101	6.07462e-05	0.453603	8440582	1266087300	150	0.948341	0.000243385	0.467624	Illumina library+IDT probe+38 hotspot gene panel
19HE22145F	4922258	738338700	150	0.890264	6.41765e-05	0.505215	4922258	738338700	150	0.933469	0.000235808	0.514498	Illumina library+IDT probe+38 hotspot gene panel
19HE22162F	4072296	610844400	150	0.901843	3.31967e-05	0.423386	4072296	610844400	150	0.945789	0.000380041	0.429315	Illumina library+IDT probe+38 hotspot gene panel
19HE22170F	4671670	700750500	150	0.90567	3.53564e-05	0.452801	4671670	700750500	150	0.947734	0.000398663	0.45949	Illumina library+IDT probe+38 hotspot gene panel
19HE22185F	4179624	626943600	150	0.9086	3.09071e-05	0.463434	4179624	626943600	150	0.949049	0.000413147	0.467354	Illumina library+IDT probe+38 hotspot gene panel
19HE22187F	6458638	968795700	150	0.905678	9.69802e-05	0.438056	6458638	968795700	150	0.945725	0.00145439	0.454852	Illumina library+IDT probe+38 hotspot gene panel
19HE22223F	5462162	819324300	150	0.897014	9.2669e-05	0.437629	5462162	819324300	150	0.943359	0.0014399	0.455153	Illumina library+IDT probe+38 hotspot gene panel
19HE22225P	5566064	834909600	150	0.920652	1.88847e-05	0.463171	5566064	834909600	150	0.957596	0.000266098	0.474288	Illumina library+IDT probe+38 hotspot gene panel
19HE22805F	4987346	498734600	100	0.947291	0.000177818	0.442412	4987346	498734600	100	0.965192	0.000258093	0.468147	Illumina library+IDT probe+38 hotspot gene panel
19HS86079P	8143708	1221556200	150	0.919986	6.91086e-06	0.448863	8143708	1221556200	150	0.954269	0.00039396	0.451303	Illumina library+IDT probe+38 hotspot gene panel
19HS86080P	6234816	935222400	150	0.918348	5.65748e-06	0.450855	6234816	935222400	150	0.956546	0.000410963	0.456648	Illumina library+IDT probe+38 hotspot gene panel
19HS86145F	3075448	307544800	100	0.924235	0.000449408	0.477	3075448	307544800	100	0.943857	0.000113762	0.489303	Illumina library+IDT probe+38 hotspot gene panel
19HS86151P	9226164	1383924600	150	0.920827	6.3161e-06	0.461478	9226164	1383924600	150	0.956195	0.000402403	0.465593	Illumina library+IDT probe+38 hotspot gene panel
19HS86160F	5628588	844288200	150	0.903611	9.40982e-05	0.455169	5628588	844288200	150	0.944447	0.00145925	0.472496	Illumina library+IDT probe+38 hotspot gene panel
19HS86164F	5994656	899198400	150	0.895411	6.6695e-05	0.504509	5994656	899198400	150	0.935898	0.000242349	0.515878	Illumina library+IDT probe+38 hotspot gene panel
19HS86165P	6498448	974767200	150	0.920052	5.71316e-06	0.462801	6498448	974767200	150	0.954478	0.000378774	0.462564	Illumina library+IDT probe+38 hotspot gene panel
19HS86178F	2744424	411663600	150	0.907822	0.000364079	0.453385	2744424	411663600	150	0.938957	0.000311269	0.455747	Illumina library+IDT probe+38 hotspot gene panel
19JM45577F	4217728	632659200	150	0.896634	6.69539e-05	0.46789	4217728	632659200	150	0.935037	0.000241792	0.476426	Illumina library+IDT probe+38 hotspot gene panel
19JM45590P	7267560	1090134000	150	0.917786	6.46251e-06	0.46179	7267560	1090134000	150	0.95702	0.000404461	0.465826	Illumina library+IDT probe+38 hotspot gene panel
19JM45609P	6086902	913035300	150	0.908994	1.8582e-05	0.454872	6086902	913035300	150	0.950453	0.000261692	0.467759	Illumina library+IDT probe+38 hotspot gene panel
19JS48179F	8981174	1347176100	150	0.89981	6.5085e-05	0.45343	8981174	1347176100	150	0.944253	0.000241593	0.469556	Illumina library+IDT probe+38 hotspot gene panel
19JS48180P	6048066	907209900	150	0.905539	6.69283e-05	0.463457	6048066	907209900	150	0.953509	0.000244917	0.472979	Illumina library+IDT probe+38 hotspot gene panel
19JS48181P	11222930	1683439500	150	0.918079	6.67562e-06	0.462995	11222930	1683439500	150	0.956343	0.00039765	0.466427	Illumina library+IDT probe+38 hotspot gene panel
19JS48182P	8107894	1216184100	150	0.921208	5.53288e-06	0.454692	8107894	1216184100	150	0.952839	0.000388471	0.456894	Illumina library+IDT probe+38 hotspot gene panel
19JS48246P	9068320	906832000	100	0.930055	1.86198e-05	0.458989	9068320	906832000	100	0.951164	7.90687e-05	0.469837	Illumina library+IDT probe+38 hotspot gene panel
19JS48247F	1097570	109757000	100	0.920008	0.000446295	0.453027	1097570	109757000	100	0.941875	9.6413e-05	0.46908	Illumina library+IDT probe+38 hotspot gene panel
19JS48248P	8341400	834140000	100	0.928321	1.75858e-05	0.448699	8341400	834140000	100	0.946555	7.86607e-05	0.457068	Illumina library+IDT probe+38 hotspot gene panel
19JS48265P	5461520	546152000	100	0.934959	3.87951e-05	0.459862	5461520	546152000	100	0.972798	6.16825e-05	0.473328	Illumina library+IDT probe+38 hotspot gene panel
19JS48274F	5248536	524853600	100	0.941025	5.77875e-05	0.415777	5248536	524853600	100	0.964919	0.000258659	0.462289	Illumina library+IDT probe+38 hotspot gene panel
19KS38324-IIP	5969948	895492200	150	0.89821	2.29661e-05	0.471497	5969948	895492200	150	0.925935	8.79405e-05	0.478173	Illumina library+IDT probe+38 hotspot gene panel
19LN70341F	3049888	457483200	150	0.900782	6.45903e-05	0.447759	3049888	457483200	150	0.946926	0.000243755	0.467031	Illumina library+IDT probe+38 hotspot gene panel
19LN70345P	7580876	1137131400	150	0.90643	6.259e-05	0.467908	7580876	1137131400	150	0.952638	0.000241355	0.481675	Illumina library+IDT probe+38 hotspot gene panel
19LN70358P	7585988	1137898200	150	0.92147	5.59189e-06	0.451804	7585988	1137898200	150	0.961181	0.000411892	0.457466	Illumina library+IDT probe+38 hotspot gene panel
19N01368F	3614392	542158800	150	0.901358	9.3729e-05	0.513645	3614392	542158800	150	0.940335	0.00145185	0.526033	Illumina library+IDT probe+38 hotspot gene panel
19N01373F	4046248	404624800	100	0.943654	7.44912e-05	0.414746	4046248	404624800	100	0.957503	2.0105e-05	0.426604	Illumina library+IDT probe+38 hotspot gene panel
19N01378P	4725444	708816600	150	0.913942	1.7295e-05	0.453391	4725444	708816600	150	0.955783	0.000255653	0.468335	Illumina library+IDT probe+38 hotspot gene panel
19N01383P	8055676	1208351400	150	0.907681	6.66528e-05	0.453455	8055676	1208351400	150	0.957317	0.000242722	0.46517	Illumina library+IDT probe+38 hotspot gene panel
19N01384P	9432910	1414936500	150	0.909332	5.9185e-05	0.452264	9432910	1414936500	150	0.945673	0.000245479	0.465805	Illumina library+IDT probe+38 hotspot gene panel
19N01456-IIIP	10432972	1564945800	150	0.909783	6.53831e-05	0.45492	10432972	1564945800	150	0.957899	0.000250111	0.469211	Illumina library+IDT probe+38 hotspot gene panel
19N01467QC	6136072	920410800	150	0.922442	0.000351869	0.57726	6136072	920410800	150	0.932519	0.000312556	0.581327	Illumina library+IDT probe+38 hotspot gene panel
19N01567QC	4846638	726995700	150	0.921961	0.000343137	0.442468	4846638	726995700	150	0.944364	0.000318426	0.452835	Illumina library+IDT probe+38 hotspot gene panel
19N01626F	4413284	661992600	150	0.925822	0.000355675	0.440155	4413284	661992600	150	0.953266	0.000333276	0.450437	Illumina library+IDT probe+38 hotspot gene panel
19N01627-IIP	7165210	1074781500	150	0.916404	6.84232e-06	0.483809	7165210	1074781500	150	0.954163	9.55804e-05	0.486055	Illumina library+IDT probe+38 hotspot gene panel
19N01650P	8516656	1277498400	150	0.913824	6.69606e-05	0.455341	8516656	1277498400	150	0.953072	0.000248949	0.467485	Illumina library+IDT probe+38 hotspot gene panel
19N01651F	4394910	659236500	150	0.892296	6.88964e-05	0.456006	4394910	659236500	150	0.939779	0.000240093	0.472399	Illumina library+IDT probe+38 hotspot gene panel
19N01652F	2042032	306304800	150	0.909354	7.18239e-05	0.447368	2042032	306304800	150	0.947241	0.000243251	0.464313	Illumina library+IDT probe+38 hotspot gene panel
19N01653P	11865628	1779844200	150	0.912849	6.60063e-05	0.464652	11865628	1779844200	150	0.953735	0.00024008	0.477243	Illumina library+IDT probe+38 hotspot gene panel
19N01654H	3606234	540935100	150	0.882007	6.19853e-05	0.513464	3606234	540935100	150	0.933634	0.000233956	0.521556	Illumina library+IDT probe+38 hotspot gene panel
19N01655P	8520670	1278100500	150	0.914332	6.52234e-05	0.450781	8520670	1278100500	150	0.953781	0.000243989	0.464417	Illumina library+IDT probe+38 hotspot gene panel
19N01656F	6504866	975729900	150	0.893609	6.98288e-05	0.485453	6504866	975729900	150	0.939818	0.00024568	0.493918	Illumina library+IDT probe+38 hotspot gene panel
19N01658F	2952904	442935600	150	0.896307	6.95203e-05	0.482879	2952904	442935600	150	0.938722	0.000239484	0.49896	Illumina library+IDT probe+38 hotspot gene panel
19N01659P	7494658	1124198700	150	0.913495	6.42929e-05	0.501086	7494658	1124198700	150	0.952033	0.000243621	0.507052	Illumina library+IDT probe+38 hotspot gene panel
19N01660F	8603010	1290451500	150	0.900908	6.68208e-05	0.444451	8603010	1290451500	150	0.943475	0.000237684	0.4625	Illumina library+IDT probe+38 hotspot gene panel
19N01661T	4076562	611484300	150	0.90243	0.000355152	0.46249	4076562	611484300	150	0.93791	0.000301758	0.466618	Illumina library+IDT probe+38 hotspot gene panel
19N01664F	7357986	1103697900	150	0.906187	0.000349374	0.490119	7357986	1103697900	150	0.950933	0.000110578	0.466414	Illumina library+IDT probe+38 hotspot gene panel
19N01665P	7147332	1072099800	150	0.917198	5.99198e-06	0.451827	7147332	1072099800	150	0.948722	0.000386934	0.457623	Illumina library+IDT probe+38 hotspot gene panel
19N01666P	7962920	1194438000	150	0.918546	6.39213e-06	0.455922	7962920	1194438000	150	0.951839	0.000384912	0.460543	Illumina library+IDT probe+38 hotspot gene panel
19N01667F	6115970	917395500	150	0.916287	3.20429e-05	0.456247	6115970	917395500	150	0.950097	0.000508803	0.464451	Illumina library+IDT probe+38 hotspot gene panel
19N01668P	8044768	1206715200	150	0.922569	5.87297e-06	0.460066	8044768	1206715200	150	0.958384	0.00039836	0.461717	Illumina library+IDT probe+38 hotspot gene panel
19N01669T	4877474	731621100	150	0.894337	3.38468e-05	0.495153	4877474	731621100	150	0.932833	0.000384912	0.494648	Illumina library+IDT probe+38 hotspot gene panel
19N01670T	5498402	824760300	150	0.887711	2.83355e-05	0.512883	5498402	824760300	150	0.943821	0.000405376	0.474449	Illumina library+IDT probe+38 hotspot gene panel
19N01671T	12396176	1859426400	150	0.923045	3.45123e-05	0.429802	12396176	1859426400	150	0.955323	0.000420223	0.436847	Illumina library+IDT probe+38 hotspot gene panel
19N01673F	4590482	688572300	150	0.915915	3.14724e-05	0.452173	4590482	688572300	150	0.946955	0.000443628	0.452287	Illumina library+IDT probe+38 hotspot gene panel
19N01676T	3822996	573449400	150	0.878051	8.86757e-05	0.529603	3822996	573449400	150	0.923086	0.00144982	0.528447	Illumina library+IDT probe+38 hotspot gene panel
19N01682P	7944788	1191718200	150	0.913363	2.04839e-05	0.456314	7944788	1191718200	150	0.947228	0.000263747	0.467453	Illumina library+IDT probe+38 hotspot gene panel
19N01684P	5626312	843946800	150	0.909973	1.93401e-05	0.452422	5626312	843946800	150	0.953072	0.000270082	0.464212	Illumina library+IDT probe+38 hotspot gene panel
19N01686F	8044300	1206645000	150	0.906591	9.68048e-05	0.438829	8044300	1206645000	150	0.94693	0.00145929	0.452375	Illumina library+IDT probe+38 hotspot gene panel
19N01687F	7143416	1071512400	150	0.900651	9.68958e-05	0.447434	7143416	1071512400	150	0.953829	0.00148398	0.459581	Illumina library+IDT probe+38 hotspot gene panel
19N01949F	8289466	1243419900	150	0.903209	9.52872e-05	0.478534	8289466	1243419900	150	0.940898	0.00142242	0.493773	Illumina library+IDT probe+38 hotspot gene panel
19N01973F	1174464	117446400	100	0.939071	6.73073e-05	0.497632	1174464	117446400	100	0.949271	1.92173e-05	0.530608	Illumina library+IDT probe+38 hotspot gene panel
19N01984F	8313900	831390000	100	0.922069	7.19807e-05	0.463725	8313900	831390000	100	0.973861	3.44014e-05	0.466234	Illumina library+IDT probe+38 hotspot gene panel
19N01985F	7656390	765639000	100	0.934146	7.77011e-05	0.456679	7656390	765639000	100	0.960283	2.2397e-05	0.465535	Illumina library+IDT probe+38 hotspot gene panel
19N02329F	3042400	304240000	100	0.925673	0.000449569	0.460461	3042400	304240000	100	0.94133	9.78701e-05	0.474826	Illumina library+IDT probe+38 hotspot gene panel
19N02330F	9328840	932884000	100	0.930829	0.000435617	0.456439	9328840	932884000	100	0.948726	0.000113823	0.468485	Illumina library+IDT probe+38 hotspot gene panel
19N02331T	3224916	322491600	100	0.920945	0.0004358	0.546484	3224916	322491600	100	0.936181	0.000101054	0.539926	Illumina library+IDT probe+38 hotspot gene panel
19N02332F	5884350	588435000	100	0.925413	0.00044244	0.469304	5884350	588435000	100	0.943255	0.000112053	0.479645	Illumina library+IDT probe+38 hotspot gene panel
19N02343F	3790822	379082200	100	0.935536	1.03355e-05	0.466541	3790822	379082200	100	0.955146	0.000261782	0.475392	Illumina library+IDT probe+38 hotspot gene panel
19N02353P	6132266	613226600	100	0.939785	2.57817e-06	0.449393	6132266	613226600	100	0.966574	6.1964e-05	0.46708	Illumina library+IDT probe+38 hotspot gene panel
19PT90802P	8939166	1340874900	150	0.909895	2.01324e-05	0.458922	8939166	1340874900	150	0.948348	0.000264131	0.469896	Illumina library+IDT probe+38 hotspot gene panel
19Q06147F	6684942	668494200	100	0.938814	7.08817e-05	0.476499	6684942	668494200	100	0.953023	1.91879e-05	0.489115	Illumina library+IDT probe+38 hotspot gene panel
19Q06297F	6449594	644959400	100	0.930039	0.000418893	0.465771	6449594	644959400	100	0.945796	0.000115787	0.478445	Illumina library+IDT probe+38 hotspot gene panel
19Q06298F	6460304	646030400	100	0.927349	0.000428551	0.460247	6460304	646030400	100	0.941385	0.000105359	0.473103	Illumina library+IDT probe+38 hotspot gene panel
19WN60001F	10133852	1520077800	150	0.894121	6.71466e-05	0.480447	10133852	1520077800	150	0.940033	0.000240246	0.495865	Illumina library+IDT probe+38 hotspot gene panel
19YT52688P	10177910	1526686500	150	0.915123	2.14275e-05	0.459665	10177910	1526686500	150	0.956038	0.000273304	0.471123	Illumina library+IDT probe+38 hotspot gene panel
19YT53595P	8123538	812353800	100	0.93252	1.70135e-05	0.459989	8123538	812353800	100	0.955189	8.27004e-05	0.471394	Illumina library+IDT probe+38 hotspot gene panel
19YT53879P	8818422	881842200	100	0.94815	1.02558e-05	0.456062	8818422	881842200	100	0.972568	6.15722e-05	0.47105	Illumina library+IDT probe+38 hotspot gene panel
19ZN10625P	7740594	1161089100	150	0.906135	6.5746e-05	0.462351	7740594	1161089100	150	0.954264	0.000240141	0.476347	Illumina library+IDT probe+38 hotspot gene panel
19ZN11292F	6425158	963773700	150	0.901412	9.59561e-05	0.440192	6425158	963773700	150	0.945329	0.00145391	0.4571	Illumina library+IDT probe+38 hotspot gene panel
19ZN11296F	4488038	673205700	150	0.907686	6.69483e-05	0.468419	4488038	673205700	150	0.947101	0.000242526	0.481784	Illumina library+IDT probe+38 hotspot gene panel
19ZN12259P	4830082	483008200	100	0.942507	1.26188e-05	0.450596	4830082	483008200	100	0.966166	6.09389e-05	0.466091	Illumina library+IDT probe+38 hotspot gene panel
19ZN12296P	8478892	1271833800	150	0.920241	6.65732e-06	0.458263	8478892	1271833800	150	0.952802	0.000395085	0.463574	Illumina library+IDT probe+38 hotspot gene panel
19ZN12297F	4848614	727292100	150	0.915267	3.10824e-05	0.453012	4848614	727292100	150	0.933658	0.00050802	0.464411	Illumina library+IDT probe+38 hotspot gene panel
19ZN12313F	8658148	1298722200	150	0.917791	0.000351047	0.467018	8658148	1298722200	150	0.948863	0.000319181	0.472815	Illumina library+IDT probe+38 hotspot gene panel
19ZN12352H-R	3995642	599346300	150	0.893892	7.35918e-05	0.448099	3995642	599346300	150	0.940799	0.000245419	0.466208	Illumina library+IDT probe+38 hotspot gene panel
19ZN12356P	8692682	1303902300	150	0.910807	6.21649e-05	0.447549	8692682	1303902300	150	0.949472	0.000246869	0.458622	Illumina library+IDT probe+38 hotspot gene panel
19ZN12357F	11884780	1782717000	150	0.866046	6.82778e-05	0.483221	11884780	1782717000	150	0.958952	0.000269907	0.495468	Illumina library+IDT probe+38 hotspot gene panel
19ZN12358F	4322004	648300600	150	0.888815	6.98426e-05	0.463197	4322004	648300600	150	0.93992	0.000243333	0.475189	Illumina library+IDT probe+38 hotspot gene panel
19ZN12362B	4802156	720323400	150	0.914079	0.000328228	0.443099	4802156	720323400	150	0.941228	0.000299075	0.458272	Illumina library+IDT probe+38 hotspot gene panel
19ZN12363F	7292360	1093854000	150	0.915848	0.000346042	0.489377	7292360	1093854000	150	0.932631	0.000305288	0.487554	Illumina library+IDT probe+38 hotspot gene panel
19ZN12364F	6471422	970713300	150	0.90285	3.62259e-05	0.422822	6471422	970713300	150	0.948575	0.000406304	0.424906	Illumina library+IDT probe+38 hotspot gene panel
19ZN12365F	1361548	204232200	150	0.906003	3.4544e-05	0.447389	1361548	204232200	150	0.938287	0.000433683	0.441477	Illumina library+IDT probe+38 hotspot gene panel
19ZN12366P	7229196	1084379400	150	0.916308	6.86015e-06	0.451906	7229196	1084379400	150	0.954765	0.000397123	0.459203	Illumina library+IDT probe+38 hotspot gene panel
19ZN12367F	7035426	1055313900	150	0.909047	9.39436e-05	0.448377	7035426	1055313900	150	0.948237	0.00147119	0.464462	Illumina library+IDT probe+38 hotspot gene panel
19ZN12368P	8231216	1234682400	150	0.917346	6.447e-06	0.461247	8231216	1234682400	150	0.956375	0.000407468	0.467287	Illumina library+IDT probe+38 hotspot gene panel
19ZN12371F	3892866	583929900	150	0.904463	3.15106e-05	0.50776	3892866	583929900	150	0.945154	0.000417304	0.490187	Illumina library+IDT probe+38 hotspot gene panel
19ZN12531P	8444766	844476600	100	0.93087	1.68021e-05	0.421216	8444766	844476600	100	0.957008	7.67493e-05	0.435082	Illumina library+IDT probe+38 hotspot gene panel
19ZN12546F	4761542	476154200	100	0.926267	0.000432929	0.450682	4761542	476154200	100	0.944402	9.84303e-05	0.461246	Illumina library+IDT probe+38 hotspot gene panel
19ZN12547P	8968762	896876200	100	0.932893	1.82166e-05	0.453309	8968762	896876200	100	0.952947	7.84813e-05	0.463442	Illumina library+IDT probe+38 hotspot gene panel
19ZN12548P	8535912	853591200	100	0.926456	1.77532e-05	0.453109	8535912	853591200	100	0.947333	7.68002e-05	0.465404	Illumina library+IDT probe+38 hotspot gene panel
19ZN12575F	9274038	927403800	100	0.930949	5.83144e-05	0.432073	9274038	927403800	100	0.958354	0.000259544	0.46286	Illumina library+IDT probe+38 hotspot gene panel
19ZN12577F	3289174	328917400	100	0.929489	0.000103543	0.462854	3289174	328917400	100	0.953464	0.000261896	0.457702	Illumina library+IDT probe+38 hotspot gene panel
19ZN12584P	2924966	292496600	100	0.863372	2.71798e-06	0.433968	2924966	292496600	100	0.972076	6.39358e-05	0.475828	Illumina library+IDT probe+38 hotspot gene panel
19ZN12592T	3359432	335943200	100	0.938004	0.000220924	0.544581	3359432	335943200	100	0.955233	0.000253564	0.532462	Illumina library+IDT probe+38 hotspot gene panel
19ZN12597F	5067628	506762800	100	0.929404	0.000432804	0.472892	5067628	506762800	100	0.945839	0.00010897	0.485269	Illumina library+IDT probe+38 hotspot gene panel
19ZN12775F	8110782	811078200	100	0.930209	0.00044017	0.465907	8110782	811078200	100	0.941694	0.000106224	0.47515	Illumina library+IDT probe+38 hotspot gene panel
19ZN13094F	7075146	1061271900	150	0.89048	2.954e-05	0.482919	7075146	1061271900	150	0.939464	0.000412433	0.478616	Illumina library+IDT probe+38 hotspot gene panel
19ZN13095F	7414064	1112109600	150	0.905241	3.13117e-05	0.443533	7414064	1112109600	150	0.946397	0.000410441	0.441206	Illumina library+IDT probe+38 hotspot gene panel
19ZN13096B	3838968	575845200	150	0.908692	3.12619e-05	0.453118	3838968	575845200	150	0.941792	0.000396322	0.461522	Illumina library+IDT probe+38 hotspot gene panel
19ZN13097P	6660250	999037500	150	0.920814	6.229e-06	0.465937	6660250	999037500	150	0.956961	0.000407953	0.470372	Illumina library+IDT probe+38 hotspot gene panel
19ZN13098F	9224456	1383668400	150	0.908009	3.27998e-05	0.432228	9224456	1383668400	150	0.960961	0.000444292	0.44023	Illumina library+IDT probe+38 hotspot gene panel
19ZN13099T	8702148	1305322200	150	0.896193	9.40588e-05	0.618001	8702148	1305322200	150	0.924041	0.00147445	0.625872	Illumina library+IDT probe+38 hotspot gene panel
19ZN13100P	5143148	771472200	150	0.909936	1.8488e-05	0.455342	5143148	771472200	150	0.953093	0.000271082	0.466776	Illumina library+IDT probe+38 hotspot gene panel
19ZN13101T	3436598	515489700	150	0.898076	9.23355e-05	0.499469	3436598	515489700	150	0.931762	0.00146675	0.516366	Illumina library+IDT probe+38 hotspot gene panel
19ZN13103P	7724322	1158648300	150	0.911801	1.90006e-05	0.46572	7724322	1158648300	150	0.943459	0.000257448	0.47981	Illumina library+IDT probe+38 hotspot gene panel
19ZN13104P	5822958	873443700	150	0.913833	1.97162e-05	0.460917	5822958	873443700	150	0.952929	0.000267832	0.474314	Illumina library+IDT probe+38 hotspot gene panel
19ZN13106P	6451050	967657500	150	0.908619	2.13133e-05	0.455797	6451050	967657500	150	0.944065	0.000259167	0.46792	Illumina library+IDT probe+38 hotspot gene panel
19ZN13486T	858054	85805400	100	0.925343	0.000157216	0.574418	858054	85805400	100	0.921159	0.000111415	0.553072	Illumina library+IDT probe+38 hotspot gene panel
19ZN13489P	8495090	849509000	100	0.934173	1.67603e-05	0.455514	8495090	849509000	100	0.955545	7.8091e-05	0.465487	Illumina library+IDT probe+38 hotspot gene panel
19ZN13491P	8173874	817387400	100	0.935048	1.75902e-05	0.455371	8173874	817387400	100	0.950383	7.74761e-05	0.465335	Illumina library+IDT probe+38 hotspot gene panel
19ZN13493T	5382212	538221200	100	0.93915	0.000445038	0.460748	5382212	538221200	100	0.950527	0.000116909	0.475212	Illumina library+IDT probe+38 hotspot gene panel
19ZN13587F	2214862	221486200	100	0.923364	0.000435978	0.47042	2214862	221486200	100	0.934307	0.000112901	0.478874	Illumina library+IDT probe+38 hotspot gene panel
19ZN13675F	2447754	244775400	100	0.934256	0.000467245	0.461068	2447754	244775400	100	0.944548	0.000109639	0.476043	Illumina library+IDT probe+38 hotspot gene panel
19ZN13980P	6400366	640036600	100	0.933314	4.50662e-05	0.470206	6400366	640036600	100	0.973346	6.16465e-05	0.485405	Illumina library+IDT probe+38 hotspot gene panel
19ZN13999P	7196612	719661200	100	0.947497	1.12275e-05	0.448678	7196612	719661200	100	0.967579	6.12594e-05	0.468793	Illumina library+IDT probe+38 hotspot gene panel
19ZQ13135P	9111066	911106600	100	0.92966	1.64042e-05	0.453454	9111066	911106600	100	0.954177	7.36171e-05	0.467217	Illumina library+IDT probe+38 hotspot gene panel
19ZQ13269P	7526840	752684000	100	0.928667	1.78069e-05	0.454765	7526840	752684000	100	0.949002	7.58605e-05	0.466827	Illumina library+IDT probe+38 hotspot gene panel
19ZY39353P	10117506	1517625900	150	0.91574	2.18842e-05	0.457776	10117506	1517625900	150	0.950834	0.000249564	0.472608	Illumina library+IDT probe+38 hotspot gene panel
19ZY39607P	6661376	666137600	100	0.946949	2.19054e-05	0.45348	6661376	666137600	100	0.966803	6.13702e-05	0.470136	Illumina library+IDT probe+38 hotspot gene panel
FZ19-03014P	10847250	1627087500	150	0.911774	6.16648e-05	0.467057	10847250	1627087500	150	0.956636	0.000246518	0.477631	Illumina library+IDT probe+38 hotspot gene panel
FZ19-04447P	5554000	555400000	100	0.947405	2.1336e-05	0.454606	5554000	555400000	100	0.976052	6.30861e-05	0.473308	Illumina library+IDT probe+38 hotspot gene panel
M1900799-I-IIP	8052122	1207818300	150	0.909293	6.60397e-05	0.455416	8052122	1207818300	150	0.954573	0.000245346	0.466928	Illumina library+IDT probe+38 hotspot gene panel
M1900858-IP	8344334	1251650100	150	0.917733	5.96652e-06	0.467871	8344334	1251650100	150	0.955027	0.000407301	0.470717	Illumina library+IDT probe+38 hotspot gene panel
M1901223P	8485108	848510800	100	0.925001	1.70475e-05	0.456004	8485108	848510800	100	0.946105	7.51741e-05	0.470519	Illumina library+IDT probe+38 hotspot gene panel
M1901244P	8178722	817872200	100	0.933732	1.74257e-05	0.449593	8178722	817872200	100	0.953252	7.98866e-05	0.460986	Illumina library+IDT probe+38 hotspot gene panel
M1901246P	8736750	873675000	100	0.930135	1.81589e-05	0.419881	8736750	873675000	100	0.956154	8.32197e-05	0.431585	Illumina library+IDT probe+38 hotspot gene panel
ZK0603-G	3460000	519000000	150	0.910423	0.000335279	0.448887	3460000	519000000	150	0.931845	0.000290859	0.463063	Illumina library+IDT probe+38 hotspot gene panel
ZK0604-CF	4184860	627729000	150	0.928772	2.70594e-05	0.45687	4184860	627729000	150	0.958437	9.66834e-05	0.462267	Illumina library+IDT probe+38 hotspot gene panel
ZK190805-CF	7530758	753075800	100	0.928598	1.64791e-05	0.429171	7530758	753075800	100	0.953686	8.41615e-05	0.44282	Illumina library+IDT probe+38 hotspot gene panel
ZK190805-G	3682984	368298400	100	0.925657	0.000434501	0.45723	3682984	368298400	100	0.941336	0.000108222	0.472032	Illumina library+IDT probe+38 hotspot gene panel
19CF15507P	81346304	12201945600	150	0.978692	8.42513e-06	0.462255	81346304	12201945600	150	0.958815	9.28138e-05	0.459274	Illumina library+Agilent probe+519 gene panel
19CF15514B	8097740	1214661000	150	0.983876	1.65371e-05	0.460467	8097740	1214661000	150	0.940992	0.000244199	0.464092	Illumina library+Agilent probe+519 gene panel
19CF15524B	7049168	1057375200	150	0.893301	7.13323e-05	0.443873	7049168	1057375200	150	0.939445	0.000245269	0.459061	Illumina library+Agilent probe+519 gene panel
19CF15524F	29345016	4401752400	150	0.924344	0.000346639	0.437716	29345016	4401752400	150	0.944923	0.000308052	0.446163	Illumina library+Agilent probe+519 gene panel
19FC40244B	8267078	1240061700	150	0.91556	0.000332324	0.452181	8267078	1240061700	150	0.937654	0.000299213	0.460565	Illumina library+Agilent probe+519 gene panel
19FC40255B	8375746	1256361900	150	0.921451	0.00033818	0.452341	8375746	1256361900	150	0.942633	0.000314113	0.461799	Illumina library+Agilent probe+519 gene panel
19FC40255F	74230394	11134559100	150	0.922141	0.000346739	0.46187	74230394	11134559100	150	0.945886	0.000300468	0.469253	Illumina library+Agilent probe+519 gene panel
19HE22138B	7614562	1142184300	150	0.976846	8.56254e-06	0.461516	7614562	1142184300	150	0.941591	0.00030828	0.462095	Illumina library+Agilent probe+519 gene panel
19HE22138P	82637930	12395689500	150	0.980507	8.31224e-06	0.464519	82637930	12395689500	150	0.957705	9.20084e-05	0.459985	Illumina library+Agilent probe+519 gene panel
19HE22171B	7861726	1179258900	150	0.900665	9.08664e-05	0.457501	7861726	1179258900	150	0.936827	0.00147874	0.469696	Illumina library+Agilent probe+519 gene panel
19JM45604B	7396840	1109526000	150	0.904145	9.15616e-05	0.44799	7396840	1109526000	150	0.941927	0.00142799	0.461372	Illumina library+Agilent probe+519 gene panel
19KS38325B	10192052	1528807800	150	0.906525	6.80112e-05	0.44271	10192052	1528807800	150	0.948555	0.000246809	0.456397	Illumina library+Agilent probe+519 gene panel
19KS38325F	36244206	5436630900	150	0.923389	0.000349622	0.456169	36244206	5436630900	150	0.946498	0.000307491	0.463581	Illumina library+Agilent probe+519 gene panel
19LN70338B	9540930	1431139500	150	0.920865	0.000193382	0.483333	9540930	1431139500	150	0.945703	0.000248016	0.490636	Illumina library+Agilent probe+519 gene panel
19LN70338F	10391276	1558691400	150	0.921581	0.000194	0.489707	10391276	1558691400	150	0.951296	0.000243125	0.497326	Illumina library+Agilent probe+519 gene panel
19N01630P	68035076	10205261400	150	0.984177	1.68805e-05	0.47126	68035076	10205261400	150	0.945583	0.000242136	0.467121	Illumina library+Agilent probe+519 gene panel
19N01635B	7690544	1153581600	150	0.977994	8.22309e-06	0.46368	7690544	1153581600	150	0.947059	0.000319708	0.46498	Illumina library+Agilent probe+519 gene panel
19N01635P	85990200	12898530000	150	0.979621	8.34692e-06	0.464982	85990200	12898530000	150	0.955143	9.50606e-05	0.462985	Illumina library+Agilent probe+519 gene panel
19N01636B	5934166	890124900	150	0.913943	0.000196024	0.474535	5934166	890124900	150	0.946682	0.000241527	0.482351	Illumina library+Agilent probe+519 gene panel
19N01636T	11730050	1759507500	150	0.913151	0.000201494	0.4927	11730050	1759507500	150	0.94951	0.000238572	0.498944	Illumina library+Agilent probe+519 gene panel
19N01657B	8799696	1319954400	150	0.922959	0.000345951	0.454068	8799696	1319954400	150	0.943567	0.000307477	0.461641	Illumina library+Agilent probe+519 gene panel
19N01657P	96444790	14466718500	150	0.969528	3.98294e-06	0.462521	96444790	14466718500	150	0.957561	0.000389426	0.460815	Illumina library+Agilent probe+519 gene panel
19N01662B	7637710	1145656500	150	0.920875	0.000350201	0.453598	7637710	1145656500	150	0.94127	0.000291701	0.460779	Illumina library+Agilent probe+519 gene panel
19N01662P	70162740	10524411000	150	0.972006	4.03842e-06	0.465896	70162740	10524411000	150	0.963927	0.000406434	0.464342	Illumina library+Agilent probe+519 gene panel
19N01677B	7444368	1116655200	150	0.906808	9.12959e-05	0.445634	7444368	1116655200	150	0.945015	0.00145704	0.458849	Illumina library+Agilent probe+519 gene panel
19N01952F	31061684	3106168400	100	0.978977	1.29285e-05	0.467275	31061684	3106168400	100	0.961314	1.92568e-05	0.469788	Illumina library+Agilent probe+519 gene panel
19SZQ74511B	6369744	955461600	150	0.916875	3.07516e-05	0.451277	6369744	955461600	150	0.945808	0.000393121	0.457198	Illumina library+Agilent probe+519 gene panel
19SZQ74511F	25167714	3775157100	150	0.913916	9.40173e-05	0.468169	25167714	3775157100	150	0.944247	0.00145574	0.479359	Illumina library+Agilent probe+519 gene panel
19ZN10622T	21894038	2189403800	100	0.97505	2.77423e-05	0.478097	21894038	2189403800	100	0.945307	1.97172e-05	0.477846	Illumina library+Agilent probe+519 gene panel
19ZN10867T	35755562	3575556200	100	0.976117	2.77479e-05	0.47732	35755562	3575556200	100	0.9579	2.01485e-05	0.478605	Illumina library+Agilent probe+519 gene panel
19ZN12354B	8657208	1298581200	150	0.925154	0.000196224	0.472754	8657208	1298581200	150	0.952248	0.000248119	0.480423	Illumina library+Agilent probe+519 gene panel
19ZN12354T	25643150	3846472500	150	0.916583	0.000199193	0.482154	25643150	3846472500	150	0.949847	0.000241596	0.490246	Illumina library+Agilent probe+519 gene panel
19ZN12369B	7930330	1189549500	150	0.912261	2.93388e-05	0.449432	7930330	1189549500	150	0.942791	0.000395634	0.456127	Illumina library+Agilent probe+519 gene panel
19ZN12369T	27706828	4156024200	150	0.900838	9.34157e-05	0.477108	27706828	4156024200	150	0.94173	0.00146791	0.484215	Illumina library+Agilent probe+519 gene panel
lib-01127	3177994	476699100	150	0.977333	0	0.488577	3177994	476699100	150	0.955103	0.000277125	0.564096	Illumina/MGISEQ library+IDT probe+38 hotspot gene panel
lib-01128	3214832	482224800	150	0.977118	0.000156031	0.508056	3214832	482224800	150	0.958431	0.00027736	0.534909	Illumina/MGISEQ library+IDT probe+38 hotspot gene panel
lib-01131	2412664	361899600	150	0.983272	0.000181072	0.49197	2412664	361899600	150	0.964264	0.000282418	0.504544	Illumina/MGISEQ library+IDT probe+38 hotspot gene panel
lib-01134	2554318	383147700	150	0.978684	0	0.543724	2554318	383147700	150	0.957869	0.000278339	0.537269	Illumina/MGISEQ library+IDT probe+38 hotspot gene panel
lib-01135	3619878	542981700	150	0.979889	0	0.526413	3619878	542981700	150	0.963127	0.000285851	0.522253	Illumina/MGISEQ library+IDT probe+38 hotspot gene panel
lib-01136	2851542	427731300	150	0.982471	0.000181226	0.516968	2851542	427731300	150	0.958321	0.000285153	0.54332	Illumina/MGISEQ library+IDT probe+38 hotspot gene panel
lib-01137	3837688	575653200	150	0.972589	0	0.501747	3837688	575653200	150	0.958708	0.000280539	0.537775	Illumina/MGISEQ library+IDT probe+38 hotspot gene panel
lib-01138	2915114	437267100	150	0.985368	0.000181646	0.489852	2915114	437267100	150	0.967336	0.000282939	0.507334	Illumina/MGISEQ library+IDT probe+38 hotspot gene panel
lib-01140	4111314	616697100	150	0.983048	0.000167029	0.480248	4111314	616697100	150	0.955137	0.000274765	0.564127	Illumina/MGISEQ library+IDT probe+38 hotspot gene panel
lib-01147	5556892	833533800	150	0.974963	0	0.49857	5556892	833533800	150	0.964936	0.000282737	0.507747	Illumina/MGISEQ library+IDT probe+38 hotspot gene panel
lib-01174	3066846	460026900	150	0.97798	8.67341e-07	0.530841	3066846	460026900	150	0.963101	0.000275356	0.512861	Illumina/MGISEQ library+IDT probe+38 hotspot gene panel
lib-01175	4143424	621513600	150	0.983189	0	0.497301	4143424	621513600	150	0.964009	0.000283405	0.486829	Illumina/MGISEQ library+IDT probe+38 hotspot gene panel
lib-01177	3817894	572684100	150	0.981633	0	0.527653	3817894	572684100	150	0.96195	0.000286898	0.521413	Illumina/MGISEQ library+IDT probe+38 hotspot gene panel
lib-01181	3858660	578799000	150	0.978897	0	0.524536	3858660	578799000	150	0.957002	0.000277241	0.525053	Illumina/MGISEQ library+IDT probe+38 hotspot gene panel
lib-01183	2840000	426000000	150	0.974183	8.33333e-07	0.510572	2840000	426000000	150	0.960289	0.000289021	0.515808	Illumina/MGISEQ library+IDT probe+38 hotspot gene panel
lib-01185	3381546	507231900	150	0.982748	0	0.554401	3381546	507231900	150	0.954202	0.000278413	0.53437	Illumina/MGISEQ library+IDT probe+38 hotspot gene panel
lib-01208	3731536	559730400	150	0.978256	0	0.52838	3731536	559730400	150	0.958193	0.000277041	0.519785	Illumina/MGISEQ library+IDT probe+38 hotspot gene panel
lib-01210	3875588	581338200	150	0.982185	1.73737e-07	0.519018	3875588	581338200	150	0.959054	0.000275764	0.510522	Illumina/MGISEQ library+IDT probe+38 hotspot gene panel
lib-01211	3371650	505747500	150	0.980266	0	0.503407	3371650	505747500	150	0.962442	0.00027853	0.502215	Illumina/MGISEQ library+IDT probe+38 hotspot gene panel
lib-01237	2247066	337059900	150	0.898757	0	0.511633	2247066	337059900	150	0.961105	0.000273245	0.502701	Illumina/MGISEQ library+IDT probe+38 hotspot gene panel
lib-01243	4233450	635017500	150	0.979063	4.72428e-08	0.526582	4233450	635017500	150	0.959139	0.000279838	0.489852	Illumina/MGISEQ library+IDT probe+38 hotspot gene panel
lib-01245	3906798	586019700	150	0.976246	0	0.490265	3906798	586019700	150	0.968031	0.000279172	0.456452	Illumina/MGISEQ library+IDT probe+38 hotspot gene panel
lib-01250	2067924	310188600	150	0.900005	0	0.519489	2067924	310188600	150	0.963926	0.000281858	0.472768	Illumina/MGISEQ library+IDT probe+38 hotspot gene panel
lib-01261	4462080	669312000	150	0.977149	4.63162e-08	0.510566	4462080	669312000	150	0.971099	0.000289242	0.454249	Illumina/MGISEQ library+IDT probe+38 hotspot gene panel
lib-01264	1958510	293776500	150	0.969976	8.93366e-05	0.5009	1958510	293776500	150	0.962109	0.000280918	0.515917	Illumina/MGISEQ library+IDT probe+38 hotspot gene panel
lib-01272	2530460	379569000	150	0.976428	0	0.513984	2530460	379569000	150	0.96272	0.000286707	0.507355	Illumina/MGISEQ library+IDT probe+38 hotspot gene panel
lib-01287	2607728	391159200	150	0.975767	0	0.484689	2607728	391159200	150	0.965171	0.000285434	0.511792	Illumina/MGISEQ library+IDT probe+38 hotspot gene panel
lib-01293	3082720	462408000	150	0.97641	0	0.547241	3082720	462408000	150	0.954223	0.000276987	0.540946	Illumina/MGISEQ library+IDT probe+38 hotspot gene panel
lib-01294	3363718	504557700	150	0.972373	7.68019e-05	0.524152	3363718	504557700	150	0.962162	0.00028418	0.530886	Illumina/MGISEQ library+IDT probe+38 hotspot gene panel
lib-01295	1951116	292667400	150	0.976278	0	0.532324	1951116	292667400	150	0.960291	0.000284275	0.530555	Illumina/MGISEQ library+IDT probe+38 hotspot gene panel
lib-HP1	3671598	550739700	150	0.944828	0	0.455555	3671598	550739700	150	0.956225	0.000277672	0.465584	Illumina/MGISEQ library+IDT probe+38 hotspot gene panel
lib-HP2	2647870	397180500	150	0.944201	0	0.474367	2647870	397180500	150	0.957044	0.00028018	0.467552	Illumina/MGISEQ library+IDT probe+38 hotspot gene panel
lib-LP	2785342	417801300	150	0.985096	2.39348e-09	0.482076	2785342	417801300	150	0.956738	0.000275703	0.465299	Illumina/MGISEQ library+IDT probe+38 hotspot gene panel
lib-NC	2748630	412294500	150	0.971998	0	0.460274	2748630	412294500	150	0.961833	0.000275218	0.466221	Illumina/MGISEQ library+IDT probe+38 hotspot gene panel

## Sheet: Sheet3
Table S3. The statistics of Illumina and MGISEQ-2000 data quanlity control.
Sample	Illumina				MGISEQ				Experiment Condition
	Average_Depth	Coverage	Capture_Effective	Uniformity	Average_Depth	Coverage	Capture_Effective	Uniformity
19BZ58024P	1182.19	0.986	0.585	0.991045	1202.89	0.988	0.582	0.991045	Illumina library+IDT probe+38 hotspot gene panel
19CF15528P	1389.18	0.987	0.592	0.991045	1325.45	0.985	0.579	0.991045	Illumina library+IDT probe+38 hotspot gene panel
19CF15529P	1837.98	0.984	0.68	0.991045	1672.41	0.983	0.665	0.991045	Illumina library+IDT probe+38 hotspot gene panel
19CF15531F	2466.34	0.984	0.726	0.98806	1967.58	0.985	0.668	0.98806	Illumina library+IDT probe+38 hotspot gene panel
19CF15537B	1633.6	0.987	0.703	0.98806	1494.9	0.988	0.675	0.991045	Illumina library+IDT probe+38 hotspot gene panel
19CF15540F	1725.97	0.984	0.473	0.985075	1539.67	0.982	0.478	0.991045	Illumina library+IDT probe+38 hotspot gene panel
19CF15689F	716.58	0.978	0.497	0.991045	662.94	0.98	0.456	0.991045	Illumina library+IDT probe+38 hotspot gene panel
19CF15710P	1224.19	0.984	0.589	0.991045	1246.19	0.984	0.585	0.991045	Illumina library+IDT probe+38 hotspot gene panel
19CF15711P	1190.87	0.987	0.574	0.991045	1203.71	0.986	0.548	0.991045	Illumina library+IDT probe+38 hotspot gene panel
19CF15713F	423.29	0.978	0.614	0.985075	387.03	0.979	0.523	0.991045	Illumina library+IDT probe+38 hotspot gene panel
19CF15714F	758.4	0.985	0.679	0.98806	717.78	0.982	0.614	0.991045	Illumina library+IDT probe+38 hotspot gene panel
19CF15765F	547.52	0.984	0.595	0.985075	711.14	0.985	0.533	0.991045	Illumina library+IDT probe+38 hotspot gene panel
19CY96044F	1412.74	0.987	0.65	0.98806	1202.18	0.987	0.596	0.98806	Illumina library+IDT probe+38 hotspot gene panel
19FC40245F	1809.29	0.988	0.637	0.98806	1597	0.988	0.616	0.98806	Illumina library+IDT probe+38 hotspot gene panel
19FC40246F	2326.07	0.985	0.611	0.98209	2073.73	0.986	0.594	0.973134	Illumina library+IDT probe+38 hotspot gene panel
19FC40247F	1363.73	0.987	0.662	0.985075	1215	0.986	0.631	0.985075	Illumina library+IDT probe+38 hotspot gene panel
19FC40248F	1836.27	0.985	0.659	0.98209	1635.27	0.986	0.631	0.98209	Illumina library+IDT probe+38 hotspot gene panel
19FC40249F	904.76	0.985	0.63	0.949254	804.24	0.986	0.609	0.98209	Illumina library+IDT probe+38 hotspot gene panel
19FC40250F	2041.69	0.986	0.671	0.98806	1742.81	0.986	0.64	0.98806	Illumina library+IDT probe+38 hotspot gene panel
19FC40251F	1056.33	0.983	0.63	0.970149	927.83	0.984	0.614	0.973134	Illumina library+IDT probe+38 hotspot gene panel
19FC40253-IIF	2412.04	0.986	0.693	0.991045	2142.21	0.985	0.671	0.991045	Illumina library+IDT probe+38 hotspot gene panel
19FC40256F	2133.97	0.985	0.734	0.970149	1828.91	0.987	0.702	0.952239	Illumina library+IDT probe+38 hotspot gene panel
19FC40257F	2235.25	0.987	0.726	0.98209	2035.08	0.987	0.695	0.985075	Illumina library+IDT probe+38 hotspot gene panel
19FC40260F	1512.61	0.993	0.427	0.991045	1366.62	0.988	0.428	0.991045	Illumina library+IDT probe+38 hotspot gene panel
19FC40261F	1706.81	0.985	0.691	0.98209	1455.19	0.986	0.665	0.991045	Illumina library+IDT probe+38 hotspot gene panel
19FC40390F	441.67	0.977	0.406	0.919403	471.88	0.98	0.407	0.991045	Illumina library+IDT probe+38 hotspot gene panel
19FC40415F	305.55	0.972	0.454	0.964179	250.4	0.979	0.23	0.98209	Illumina library+IDT probe+38 hotspot gene panel
19FC40420F	585.15	0.97	0.54	0.979104	720.92	0.985	0.544	0.979104	Illumina library+IDT probe+38 hotspot gene panel
19FC40427F	314.93	0.976	0.548	0.919403	325.9	0.978	0.485	0.985075	Illumina library+IDT probe+38 hotspot gene panel
19FC40438F	800.99	0.985	0.653	0.98209	133.64	0.976	0.172	0.973134	Illumina library+IDT probe+38 hotspot gene panel
19GY94041T	3561.45	0.987	0.679	0.952239	3326.06	0.988	0.653	0.946269	Illumina library+IDT probe+38 hotspot gene panel
19GY94044P	1870.97	0.986	0.648	0.991045	1718.92	0.986	0.632	0.991045	Illumina library+IDT probe+38 hotspot gene panel
19GY94045P	1897.46	0.987	0.662	0.991045	1739.92	0.985	0.648	0.991045	Illumina library+IDT probe+38 hotspot gene panel
19GY94073B	984.16	0.981	0.623	0.991045	886.68	0.983	0.573	0.991045	Illumina library+IDT probe+38 hotspot gene panel
19HE21737-IIF	701.83	0.972	0.454	0.976119	487.67	0.974	0.485	0.979104	Illumina library+IDT probe+38 hotspot gene panel
19HE21842F	1987.19	0.986	0.734	0.976119	1834.47	0.987	0.705	0.98209	Illumina library+IDT probe+38 hotspot gene panel
19HE21950F	2040.2	0.987	0.728	0.973134	1787.63	0.987	0.704	0.98806	Illumina library+IDT probe+38 hotspot gene panel
19HE21977F	1735.9	0.988	0.724	0.979104	1546.91	0.986	0.693	0.98806	Illumina library+IDT probe+38 hotspot gene panel
19HE21980F	2154.09	0.989	0.735	0.964179	1924.8	0.988	0.685	0.985075	Illumina library+IDT probe+38 hotspot gene panel
19HE22001F	1953.77	0.987	0.741	0.970149	1728.75	0.987	0.716	0.98209	Illumina library+IDT probe+38 hotspot gene panel
19HE22005F	1821.47	0.987	0.74	0.979104	1584.35	0.988	0.687	0.98209	Illumina library+IDT probe+38 hotspot gene panel
19HE22006F	2243.78	0.989	0.729	0.98209	1993.59	0.989	0.705	0.985075	Illumina library+IDT probe+38 hotspot gene panel
19HE22008F	2015.24	0.988	0.738	0.946269	1768.36	0.988	0.717	0.976119	Illumina library+IDT probe+38 hotspot gene panel
19HE22050F	2322.34	0.988	0.698	0.976119	2073.1	0.989	0.67	0.98209	Illumina library+IDT probe+38 hotspot gene panel
19HE22051F	2128.26	0.989	0.749	0.967164	1872.95	0.988	0.72	0.922388	Illumina library+IDT probe+38 hotspot gene panel
19HE22067F	2159.85	0.987	0.724	0.976119	1874.09	0.987	0.695	0.98209	Illumina library+IDT probe+38 hotspot gene panel
19HE22084F	2397.69	0.988	0.727	0.976119	2171.72	0.987	0.703	0.98806	Illumina library+IDT probe+38 hotspot gene panel
19HE22103F	2151.23	0.988	0.72	0.985075	1963.98	0.988	0.693	0.98209	Illumina library+IDT probe+38 hotspot gene panel
19HE22108F	2133.78	0.988	0.737	0.976119	1913.08	0.987	0.713	0.985075	Illumina library+IDT probe+38 hotspot gene panel
19HE22109F	1509.01	0.987	0.743	0.955224	1345.08	0.987	0.716	0.979104	Illumina library+IDT probe+38 hotspot gene panel
19HE22110F	1827.14	0.988	0.728	0.985075	1644.16	0.988	0.703	0.985075	Illumina library+IDT probe+38 hotspot gene panel
19HE22120F	4050.89	0.994	0.614	0.991045	3458.4	0.993	0.589	0.991045	Illumina library+IDT probe+38 hotspot gene panel
19HE22131F	907.6	0.98	0.699	0.979104	1716.22	0.98	0.707	0.991045	Illumina library+IDT probe+38 hotspot gene panel
19HE22134F	1611.41	0.989	0.694	0.985075	1457.02	0.987	0.659	0.98806	Illumina library+IDT probe+38 hotspot gene panel
19HE22135F	1743.3	0.987	0.7	0.98209	1553	0.987	0.67	0.98209	Illumina library+IDT probe+38 hotspot gene panel
19HE22140P	1908.72	0.986	0.636	0.991045	1893.47	0.988	0.622	0.991045	Illumina library+IDT probe+38 hotspot gene panel
19HE22145F	1866.98	0.987	0.647	0.925373	1705.59	0.989	0.621	0.922388	Illumina library+IDT probe+38 hotspot gene panel
19HE22162F	1967.54	0.988	0.753	0.967164	1780.52	0.989	0.728	0.916418	Illumina library+IDT probe+38 hotspot gene panel
19HE22170F	2048.79	0.988	0.72	0.98806	1759.24	0.989	0.679	0.991045	Illumina library+IDT probe+38 hotspot gene panel
19HE22185F	1812.87	0.991	0.706	0.991045	1433.33	0.987	0.611	0.98806	Illumina library+IDT probe+38 hotspot gene panel
19HE22187F	2707.82	0.988	0.72	0.98806	2401.78	0.989	0.696	0.991045	Illumina library+IDT probe+38 hotspot gene panel
19HE22223F	2352.76	0.988	0.703	0.98806	2175.01	0.988	0.677	0.991045	Illumina library+IDT probe+38 hotspot gene panel
19HE22225P	1841.58	0.983	0.685	0.991045	1654.06	0.984	0.668	0.991045	Illumina library+IDT probe+38 hotspot gene panel
19HE22805F	1366.58	0.985	0.682	0.991045	1028.47	0.988	0.602	0.991045	Illumina library+IDT probe+38 hotspot gene panel
19HS86079P	2116	0.985	0.655	0.991045	1999.06	0.984	0.646	0.991045	Illumina library+IDT probe+38 hotspot gene panel
19HS86080P	1617.38	0.986	0.662	0.991045	1508.71	0.985	0.651	0.991045	Illumina library+IDT probe+38 hotspot gene panel
19HS86145F	552.68	0.976	0.598	0.991045	515.46	0.977	0.534	0.991045	Illumina library+IDT probe+38 hotspot gene panel
19HS86151P	2248.29	0.983	0.647	0.991045	2023.63	0.985	0.628	0.991045	Illumina library+IDT probe+38 hotspot gene panel
19HS86160F	2319.46	0.988	0.706	0.991045	2073.89	0.987	0.68	0.991045	Illumina library+IDT probe+38 hotspot gene panel
19HS86164F	1675.11	0.984	0.644	0.98806	1471.95	0.984	0.618	0.985075	Illumina library+IDT probe+38 hotspot gene panel
19HS86165P	1790.41	0.984	0.64	0.991045	1634.53	0.984	0.62	0.991045	Illumina library+IDT probe+38 hotspot gene panel
19HS86178F	870.11	0.987	0.69	0.979104	730.91	0.987	0.621	0.98209	Illumina library+IDT probe+38 hotspot gene panel
19JM45577F	1031.72	0.984	0.634	0.98806	948.59	0.984	0.613	0.98806	Illumina library+IDT probe+38 hotspot gene panel
19JM45590P	1347.56	0.985	0.606	0.991045	1239.17	0.985	0.583	0.991045	Illumina library+IDT probe+38 hotspot gene panel
19JM45609P	1563.39	0.985	0.639	0.991045	1523.73	0.985	0.624	0.991045	Illumina library+IDT probe+38 hotspot gene panel
19JS48179F	3102.58	0.987	0.692	0.991045	2754.99	0.987	0.66	0.991045	Illumina library+IDT probe+38 hotspot gene panel
19JS48180P	1663.46	0.983	0.651	0.991045	1629.06	0.984	0.638	0.991045	Illumina library+IDT probe+38 hotspot gene panel
19JS48181P	2941.85	0.985	0.62	0.991045	2708.38	0.987	0.599	0.991045	Illumina library+IDT probe+38 hotspot gene panel
19JS48182P	1813.96	0.987	0.643	0.991045	1694.64	0.986	0.633	0.991045	Illumina library+IDT probe+38 hotspot gene panel
19JS48246P	1324.15	0.985	0.595	0.991045	1327.31	0.985	0.589	0.991045	Illumina library+IDT probe+38 hotspot gene panel
19JS48247F	275.92	0.982	0.596	0.98209	220.86	0.981	0.498	0.991045	Illumina library+IDT probe+38 hotspot gene panel
19JS48248P	1128.35	0.988	0.587	0.991045	1141.65	0.988	0.585	0.991045	Illumina library+IDT probe+38 hotspot gene panel
19JS48265P	1057.14	0.984	0.623	0.991045	1066.61	0.985	0.592	0.991045	Illumina library+IDT probe+38 hotspot gene panel
19JS48274F	607.77	0.984	0.264	0.985075	1066.68	0.987	0.612	0.991045	Illumina library+IDT probe+38 hotspot gene panel
19KS38324-IIP	1520.58	0.984	0.543	0.979104	1458.93	0.985	0.536	0.985075	Illumina library+IDT probe+38 hotspot gene panel
19LN70341F	1399.62	0.986	0.708	0.991045	1248.11	0.986	0.674	0.991045	Illumina library+IDT probe+38 hotspot gene panel
19LN70345P	1655.86	0.984	0.624	0.991045	1597.01	0.985	0.606	0.991045	Illumina library+IDT probe+38 hotspot gene panel
19LN70358P	2062.35	0.982	0.659	0.991045	1928.76	0.983	0.647	0.991045	Illumina library+IDT probe+38 hotspot gene panel
19N01368F	1384.37	0.986	0.625	0.976119	1225.88	0.985	0.602	0.967164	Illumina library+IDT probe+38 hotspot gene panel
19N01373F	1087.04	0.986	0.683	0.922388	1053.75	0.985	0.656	0.955224	Illumina library+IDT probe+38 hotspot gene panel
19N01378P	1368.07	0.985	0.66	0.991045	1328.49	0.983	0.644	0.991045	Illumina library+IDT probe+38 hotspot gene panel
19N01383P	2004.38	0.982	0.673	0.991045	1971.43	0.982	0.661	0.991045	Illumina library+IDT probe+38 hotspot gene panel
19N01384P	2770.63	0.983	0.697	0.991045	2623.27	0.984	0.681	0.991045	Illumina library+IDT probe+38 hotspot gene panel
19N01456-IIIP	1436.57	0.979	0.581	0.991045	1385.01	0.977	0.566	0.991045	Illumina library+IDT probe+38 hotspot gene panel
19N01467QC	1904.17	0.981	0.625	0.913433	1699.96	0.983	0.595	0.80597	Illumina library+IDT probe+38 hotspot gene panel
19N01567QC	2104.78	0.987	0.715	0.98209	1886.53	0.988	0.678	0.985075	Illumina library+IDT probe+38 hotspot gene panel
19N01626F	1307.64	0.98	0.709	0.991045	1023.88	0.981	0.652	0.991045	Illumina library+IDT probe+38 hotspot gene panel
19N01627-IIP	1229.59	0.988	0.532	0.98806	760.77	0.987	0.471	0.991045	Illumina library+IDT probe+38 hotspot gene panel
19N01650P	2119.22	0.983	0.688	0.991045	2064.21	0.984	0.677	0.991045	Illumina library+IDT probe+38 hotspot gene panel
19N01651F	1909.23	0.989	0.688	0.991045	1748.87	0.99	0.66	0.991045	Illumina library+IDT probe+38 hotspot gene panel
19N01652F	926.72	0.981	0.729	0.976119	781.91	0.983	0.691	0.985075	Illumina library+IDT probe+38 hotspot gene panel
19N01653P	2966.02	0.982	0.693	0.991045	2829.99	0.981	0.677	0.991045	Illumina library+IDT probe+38 hotspot gene panel
19N01654H	1289.14	0.985	0.614	0.686567	1215.06	0.984	0.595	0.689552	Illumina library+IDT probe+38 hotspot gene panel
19N01655P	1954.96	0.983	0.67	0.991045	1919.18	0.984	0.659	0.991045	Illumina library+IDT probe+38 hotspot gene panel
19N01656F	1732.53	0.986	0.637	0.98806	1540.2	0.986	0.618	0.985075	Illumina library+IDT probe+38 hotspot gene panel
19N01658F	1323.43	0.987	0.695	0.98209	1169.6	0.988	0.663	0.985075	Illumina library+IDT probe+38 hotspot gene panel
19N01659P	1634.55	0.982	0.624	0.964179	1575.48	0.984	0.617	0.961194	Illumina library+IDT probe+38 hotspot gene panel
19N01660F	1583.73	0.988	0.615	0.991045	1468.85	0.989	0.583	0.991045	Illumina library+IDT probe+38 hotspot gene panel
19N01661T	1843.12	0.987	0.668	0.98806	1744.03	0.987	0.638	0.991045	Illumina library+IDT probe+38 hotspot gene panel
19N01664F	1593.69	0.986	0.576	0.98806	317.06	0.977	0.066	0.976119	Illumina library+IDT probe+38 hotspot gene panel
19N01665P	1740.52	0.986	0.662	0.991045	1618.56	0.987	0.65	0.991045	Illumina library+IDT probe+38 hotspot gene panel
19N01666P	1865.63	0.987	0.654	0.991045	1742.25	0.985	0.644	0.991045	Illumina library+IDT probe+38 hotspot gene panel
19N01667F	1997.19	0.984	0.71	0.991045	1455.81	0.983	0.635	0.991045	Illumina library+IDT probe+38 hotspot gene panel
19N01668P	1672.79	0.984	0.626	0.991045	1535.81	0.984	0.609	0.991045	Illumina library+IDT probe+38 hotspot gene panel
19N01669T	2044.3	0.988	0.657	0.81791	1852.52	0.988	0.636	0.81791	Illumina library+IDT probe+38 hotspot gene panel
19N01670T	1751.06	0.987	0.585	0.740299	1801.41	0.987	0.638	0.991045	Illumina library+IDT probe+38 hotspot gene panel
19N01671T	2330.21	0.98	0.68	0.98806	1739.83	0.981	0.641	0.985075	Illumina library+IDT probe+38 hotspot gene panel
19N01673F	1547.94	0.985	0.7	0.946269	1261.7	0.985	0.652	0.979104	Illumina library+IDT probe+38 hotspot gene panel
19N01676T	1202.7	0.988	0.607	0.650746	1141.11	0.988	0.603	0.737313	Illumina library+IDT probe+38 hotspot gene panel
19N01682P	1749.31	0.984	0.632	0.991045	1669.53	0.983	0.618	0.991045	Illumina library+IDT probe+38 hotspot gene panel
19N01684P	1704.31	0.985	0.667	0.991045	1662.3	0.983	0.655	0.991045	Illumina library+IDT probe+38 hotspot gene panel
19N01686F	1529.18	0.989	0.611	0.979104	1258.53	0.986	0.587	0.985075	Illumina library+IDT probe+38 hotspot gene panel
19N01687F	1098.29	0.979	0.573	0.98806	797.33	0.978	0.578	0.98806	Illumina library+IDT probe+38 hotspot gene panel
19N01949F	1940.92	0.988	0.65	0.934328	1666.73	0.987	0.628	0.946269	Illumina library+IDT probe+38 hotspot gene panel
19N01973F	249.37	0.977	0.69	0.98209	220.83	0.979	0.654	0.98806	Illumina library+IDT probe+38 hotspot gene panel
19N01984F	241.99	0.95	0.218	0.961194	210.43	0.967	0.25	0.895522	Illumina library+IDT probe+38 hotspot gene panel
19N01985F	1193.03	0.984	0.496	0.877612	1185.16	0.985	0.488	0.922388	Illumina library+IDT probe+38 hotspot gene panel
19N02329F	758.99	0.985	0.646	0.98806	635.32	0.986	0.539	0.991045	Illumina library+IDT probe+38 hotspot gene panel
19N02330F	955.99	0.987	0.476	0.991045	995.85	0.987	0.459	0.991045	Illumina library+IDT probe+38 hotspot gene panel
19N02331T	835.69	0.978	0.608	0.623881	759.02	0.98	0.561	0.683582	Illumina library+IDT probe+38 hotspot gene panel
19N02332F	939.72	0.986	0.532	0.991045	900.98	0.987	0.489	0.991045	Illumina library+IDT probe+38 hotspot gene panel
19N02343F	253.71	0.96	0.433	0.961194	421.47	0.975	0.464	0.973134	Illumina library+IDT probe+38 hotspot gene panel
19N02353P	1109.47	0.986	0.633	0.991045	1035.66	0.989	0.577	0.991045	Illumina library+IDT probe+38 hotspot gene panel
19PT90802P	2386.79	0.985	0.645	0.991045	2269.89	0.985	0.629	0.991045	Illumina library+IDT probe+38 hotspot gene panel
19Q06147F	1710.19	0.987	0.652	0.991045	1666.36	0.987	0.636	0.991045	Illumina library+IDT probe+38 hotspot gene panel
19Q06297F	1070.71	0.983	0.58	0.991045	1055.35	0.986	0.538	0.991045	Illumina library+IDT probe+38 hotspot gene panel
19Q06298F	1513.46	0.986	0.678	0.985075	1442.36	0.986	0.627	0.991045	Illumina library+IDT probe+38 hotspot gene panel
19WN60001F	2317.6	0.988	0.642	0.991045	2001.16	0.988	0.567	0.991045	Illumina library+IDT probe+38 hotspot gene panel
19YT52688P	2620.3	0.985	0.648	0.991045	2511	0.984	0.633	0.991045	Illumina library+IDT probe+38 hotspot gene panel
19YT53595P	1311.08	0.986	0.608	0.991045	1321.71	0.985	0.6	0.991045	Illumina library+IDT probe+38 hotspot gene panel
19YT53879P	1229.47	0.986	0.601	0.991045	1221.14	0.986	0.578	0.991045	Illumina library+IDT probe+38 hotspot gene panel
19ZN10625P	1710.98	0.985	0.626	0.991045	1662.72	0.986	0.609	0.991045	Illumina library+IDT probe+38 hotspot gene panel
19ZN11292F	1900.36	0.987	0.466	0.991045	1754.71	0.985	0.466	0.991045	Illumina library+IDT probe+38 hotspot gene panel
19ZN11296F	1580.98	0.986	0.69	0.98806	1313.25	0.986	0.65	0.991045	Illumina library+IDT probe+38 hotspot gene panel
19ZN12259P	849.92	0.986	0.652	0.991045	904.78	0.988	0.613	0.991045	Illumina library+IDT probe+38 hotspot gene panel
19ZN12296P	2037.44	0.987	0.626	0.991045	1885.42	0.985	0.605	0.991045	Illumina library+IDT probe+38 hotspot gene panel
19ZN12297F	2094.82	0.986	0.708	0.991045	1531.84	0.986	0.549	0.991045	Illumina library+IDT probe+38 hotspot gene panel
19ZN12313F	1940.4	0.985	0.677	0.991045	1427.74	0.987	0.624	0.991045	Illumina library+IDT probe+38 hotspot gene panel
19ZN12352H-R	1842.45	0.986	0.699	0.98209	1672.74	0.985	0.665	0.98806	Illumina library+IDT probe+38 hotspot gene panel
19ZN12356P	2176.12	0.984	0.683	0.991045	2117.35	0.984	0.671	0.991045	Illumina library+IDT probe+38 hotspot gene panel
19ZN12357F	757.88	0.97	0.369	0.940299	327.64	0.974	0.495	0.970149	Illumina library+IDT probe+38 hotspot gene panel
19ZN12358F	1244.66	0.99	0.649	0.98209	1108.29	0.989	0.631	0.98806	Illumina library+IDT probe+38 hotspot gene panel
19ZN12362B	2254.56	0.987	0.682	0.98806	1954.3	0.986	0.62	0.991045	Illumina library+IDT probe+38 hotspot gene panel
19ZN12363F	1410.29	0.989	0.592	0.991045	1835.06	0.988	0.564	0.991045	Illumina library+IDT probe+38 hotspot gene panel
19ZN12364F	1597.17	0.984	0.671	0.8	1300.21	0.986	0.642	0.847761	Illumina library+IDT probe+38 hotspot gene panel
19ZN12365F	273.5	0.975	0.619	0.674627	263.28	0.981	0.62	0.970149	Illumina library+IDT probe+38 hotspot gene panel
19ZN12366P	1662.73	0.985	0.652	0.991045	1548.78	0.985	0.64	0.991045	Illumina library+IDT probe+38 hotspot gene panel
19ZN12367F	2697.67	0.988	0.697	0.991045	2382.88	0.985	0.672	0.991045	Illumina library+IDT probe+38 hotspot gene panel
19ZN12368P	1692.99	0.984	0.625	0.991045	1540.34	0.986	0.606	0.991045	Illumina library+IDT probe+38 hotspot gene panel
19ZN12371F	391.55	0.98	0.479	0.949254	340.39	0.981	0.467	0.979104	Illumina library+IDT probe+38 hotspot gene panel
19ZN12531P	547.36	0.983	0.167	0.991045	562	0.985	0.168	0.991045	Illumina library+IDT probe+38 hotspot gene panel
19ZN12546F	1067.91	0.986	0.598	0.991045	1044.4	0.987	0.572	0.991045	Illumina library+IDT probe+38 hotspot gene panel
19ZN12547P	1257.39	0.986	0.615	0.991045	1276.18	0.986	0.611	0.991045	Illumina library+IDT probe+38 hotspot gene panel
19ZN12548P	841.55	0.986	0.553	0.991045	875.38	0.987	0.554	0.991045	Illumina library+IDT probe+38 hotspot gene panel
19ZN12575F	1193.97	0.983	0.393	0.922388	901.28	0.989	0.404	0.973134	Illumina library+IDT probe+38 hotspot gene panel
19ZN12577F	638.22	0.986	0.615	0.98209	311.14	0.984	0.257	0.98806	Illumina library+IDT probe+38 hotspot gene panel
19ZN12584P	592.03	0.976	0.632	0.985075	755.32	0.984	0.625	0.991045	Illumina library+IDT probe+38 hotspot gene panel
19ZN12592T	1015.89	0.975	0.652	0.761194	979.01	0.988	0.621	0.764179	Illumina library+IDT probe+38 hotspot gene panel
19ZN12597F	1059.32	0.985	0.647	0.985075	1020.28	0.986	0.611	0.991045	Illumina library+IDT probe+38 hotspot gene panel
19ZN12775F	1147.59	0.983	0.598	0.979104	1140.6	0.986	0.552	0.98806	Illumina library+IDT probe+38 hotspot gene panel
19ZN13094F	1722.49	0.987	0.552	0.979104	1444.54	0.988	0.525	0.985075	Illumina library+IDT probe+38 hotspot gene panel
19ZN13095F	1739.78	0.985	0.607	0.946269	1409.89	0.985	0.58	0.952239	Illumina library+IDT probe+38 hotspot gene panel
19ZN13096B	1845.36	0.987	0.703	0.991045	1696.07	0.986	0.676	0.991045	Illumina library+IDT probe+38 hotspot gene panel
19ZN13097P	2016.95	0.986	0.664	0.991045	1776.17	0.984	0.644	0.991045	Illumina library+IDT probe+38 hotspot gene panel
19ZN13098F	1414.17	0.98	0.541	0.913433	1010.01	0.978	0.536	0.946269	Illumina library+IDT probe+38 hotspot gene panel
19ZN13099T	412.9	0.956	0.402	0.41791	382.54	0.971	0.478	0.420896	Illumina library+IDT probe+38 hotspot gene panel
19ZN13100P	1266.99	0.986	0.632	0.991045	1215.32	0.984	0.616	0.991045	Illumina library+IDT probe+38 hotspot gene panel
19ZN13101T	1543.45	0.988	0.679	0.779104	1403.92	0.987	0.65	0.770149	Illumina library+IDT probe+38 hotspot gene panel
19ZN13103P	2105.24	0.984	0.643	0.991045	1954.52	0.985	0.626	0.991045	Illumina library+IDT probe+38 hotspot gene panel
19ZN13104P	1906.04	0.986	0.671	0.991045	1808.19	0.984	0.655	0.991045	Illumina library+IDT probe+38 hotspot gene panel
19ZN13106P	1881.79	0.986	0.666	0.991045	1810.06	0.985	0.654	0.991045	Illumina library+IDT probe+38 hotspot gene panel
19ZN13486T	216.9	0.979	0.585	0.510448	207.72	0.981	0.553	0.838806	Illumina library+IDT probe+38 hotspot gene panel
19ZN13489P	1152.59	0.983	0.592	0.991045	1170.52	0.983	0.587	0.991045	Illumina library+IDT probe+38 hotspot gene panel
19ZN13491P	957.25	0.987	0.583	0.991045	971.6	0.987	0.574	0.991045	Illumina library+IDT probe+38 hotspot gene panel
19ZN13493T	722.33	0.971	0.733	0.98806	701.35	0.978	0.62	0.98806	Illumina library+IDT probe+38 hotspot gene panel
19ZN13587F	429.45	0.98	0.564	0.991045	387.55	0.979	0.497	0.991045	Illumina library+IDT probe+38 hotspot gene panel
19ZN13675F	719.4	0.982	0.672	0.985075	642.21	0.981	0.606	0.991045	Illumina library+IDT probe+38 hotspot gene panel
19ZN13980P	1129.48	0.983	0.597	0.991045	1169.67	0.986	0.596	0.991045	Illumina library+IDT probe+38 hotspot gene panel
19ZN13999P	1066.76	0.984	0.632	0.991045	1203.23	0.987	0.602	0.991045	Illumina library+IDT probe+38 hotspot gene panel
19ZQ13135P	1185.59	0.986	0.595	0.991045	1208.1	0.986	0.591	0.991045	Illumina library+IDT probe+38 hotspot gene panel
19ZQ13269P	1029.69	0.985	0.588	0.991045	1047.8	0.987	0.583	0.991045	Illumina library+IDT probe+38 hotspot gene panel
19ZY39353P	2567.74	0.986	0.654	0.991045	2476.47	0.985	0.641	0.991045	Illumina library+IDT probe+38 hotspot gene panel
19ZY39607P	1026.1	0.986	0.598	0.991045	1106.81	0.986	0.599	0.991045	Illumina library+IDT probe+38 hotspot gene panel
FZ19-03014P	2610.12	0.982	0.685	0.991045	2385.36	0.983	0.668	0.991045	Illumina library+IDT probe+38 hotspot gene panel
FZ19-04447P	1058.18	0.983	0.608	0.991045	1114.94	0.982	0.623	0.991045	Illumina library+IDT probe+38 hotspot gene panel
M1900799-I-IIP	2065.71	0.985	0.689	0.991045	2029.14	0.985	0.679	0.991045	Illumina library+IDT probe+38 hotspot gene panel
M1900858-IP	1625.44	0.986	0.598	0.991045	1517.92	0.985	0.587	0.991045	Illumina library+IDT probe+38 hotspot gene panel
M1901223P	892.73	0.985	0.536	0.991045	922.32	0.987	0.528	0.991045	Illumina library+IDT probe+38 hotspot gene panel
M1901244P	1148	0.985	0.583	0.991045	1168.6	0.985	0.578	0.991045	Illumina library+IDT probe+38 hotspot gene panel
M1901246P	577.86	0.984	0.168	0.98806	591.66	0.987	0.167	0.991045	Illumina library+IDT probe+38 hotspot gene panel
ZK0603-G	1560.18	0.987	0.671	0.98806	1354.81	0.987	0.593	0.991045	Illumina library+IDT probe+38 hotspot gene panel
ZK0604-CF	1355.77	0.981	0.656	0.991045	1293.59	0.983	0.639	0.991045	Illumina library+IDT probe+38 hotspot gene panel
ZK190805-CF	472.38	0.979	0.157	0.991045	484.28	0.983	0.157	0.98806	Illumina library+IDT probe+38 hotspot gene panel
ZK190805-G	1094.54	0.983	0.626	0.991045	975.98	0.983	0.571	0.991045	Illumina library+IDT probe+38 hotspot gene panel
19CF15507P	1228.94	0.997	0.398	0.943275	1144.2	0.996	0.402	0.933423	Illumina library+Agilent probe+519 gene panel
19CF15514B	297.98	0.995	0.484	0.928497	306.78	0.994	0.495	0.918794	Illumina library+Agilent probe+519 gene panel
19CF15524B	254.71	0.995	0.449	0.916405	243.71	0.995	0.447	0.924616	Illumina library+Agilent probe+519 gene panel
19CF15524F	988.04	0.996	0.5	0.857441	914.75	0.996	0.492	0.858188	Illumina library+Agilent probe+519 gene panel
19FC40244B	333.01	0.996	0.494	0.91969	314.42	0.995	0.485	0.914913	Illumina library+Agilent probe+519 gene panel
19FC40255B	320.84	0.996	0.472	0.919988	306.67	0.995	0.475	0.91551	Illumina library+Agilent probe+519 gene panel
19FC40255F	1751.63	0.997	0.494	0.943126	1606.78	0.997	0.487	0.942081	Illumina library+Agilent probe+519 gene panel
19HE22138B	236.49	0.995	0.411	0.935662	244.04	0.994	0.419	0.923421	Illumina library+Agilent probe+519 gene panel
19HE22138P	1218.53	0.998	0.405	0.95059	1110.55	0.997	0.405	0.942379	Illumina library+Agilent probe+519 gene panel
19HE22171B	244.96	0.996	0.469	0.941932	225.63	0.996	0.463	0.945962	Illumina library+Agilent probe+519 gene panel
19JM45604B	276.37	0.995	0.48	0.918197	257.91	0.996	0.477	0.923869	Illumina library+Agilent probe+519 gene panel
19KS38325B	375.83	0.994	0.461	0.898044	353.89	0.994	0.462	0.908195	Illumina library+Agilent probe+519 gene panel
19KS38325F	1158.65	0.996	0.515	0.9279	1037.95	0.997	0.505	0.924765	Illumina library+Agilent probe+519 gene panel
19LN70338B	389.53	0.994	0.556	0.922974	350.22	0.994	0.542	0.926705	Illumina library+Agilent probe+519 gene panel
19LN70338F	430.5	0.995	0.563	0.9382	367.98	0.995	0.549	0.932527	Illumina library+Agilent probe+519 gene panel
19N01630P	1635.49	0.997	0.466	0.939692	1584.65	0.996	0.471	0.932527	Illumina library+Agilent probe+519 gene panel
19N01635B	250.69	0.995	0.421	0.9176	257.23	0.994	0.429	0.904613	Illumina library+Agilent probe+519 gene panel
19N01635P	1360.99	0.997	0.417	0.944469	1264.49	0.996	0.418	0.9382	Illumina library+Agilent probe+519 gene panel
19N01636B	242.21	0.995	0.54	0.923869	218.74	0.995	0.526	0.926407	Illumina library+Agilent probe+519 gene panel
19N01636T	498.66	0.995	0.558	0.902224	446.91	0.995	0.547	0.886998	Illumina library+Agilent probe+519 gene panel
19N01657B	364.96	0.995	0.504	0.912226	343.93	0.995	0.494	0.903866	Illumina library+Agilent probe+519 gene panel
19N01657P	1519.85	0.998	0.482	0.953127	1411.27	0.996	0.485	0.946111	Illumina library+Agilent probe+519 gene panel
19N01662B	311.99	0.995	0.495	0.919242	298.16	0.994	0.488	0.912674	Illumina library+Agilent probe+519 gene panel
19N01662P	1391.05	0.996	0.519	0.944619	1270.62	0.995	0.515	0.935214	Illumina library+Agilent probe+519 gene panel
19N01677B	275.73	0.995	0.476	0.914316	260.95	0.996	0.479	0.922078	Illumina library+Agilent probe+519 gene panel
19N01952F	680.05	0.997	0.519	0.941932	751.71	0.997	0.522	0.943872	Illumina library+Agilent probe+519 gene panel
19SZQ74511B	266.65	0.995	0.508	0.915062	244.21	0.994	0.489	0.899836	Illumina library+Agilent probe+519 gene panel
19SZQ74511F	725.5	0.996	0.532	0.939095	630.95	0.997	0.528	0.947156	Illumina library+Agilent probe+519 gene panel
19ZN10622T	386.13	0.996	0.451	0.836991	425.21	0.995	0.47	0.870279	Illumina library+Agilent probe+519 gene panel
19ZN10867T	682.11	0.996	0.514	0.848933	740.2	0.996	0.518	0.853262	Illumina library+Agilent probe+519 gene panel
19ZN12354B	351.27	0.994	0.559	0.907598	302.67	0.993	0.548	0.903866	Illumina library+Agilent probe+519 gene panel
19ZN12354T	1003.28	0.996	0.547	0.917749	890.67	0.996	0.535	0.908643	Illumina library+Agilent probe+519 gene panel
19ZN12369B	328.35	0.996	0.508	0.909837	297.4	0.994	0.485	0.89894	Illumina library+Agilent probe+519 gene panel
19ZN12369T	1039.01	0.996	0.516	0.812808	978.41	0.997	0.513	0.81236	Illumina library+Agilent probe+519 gene panel
lib-01127	537.14	0.966	0.763	0.579104	682.35	0.988	0.454	0.877612	Illumina/MGISEQ library+IDT probe+38 hotspot gene panel
lib-01128	943.79	0.983	0.555	0.946269	968.43	0.988	0.499	0.919403	Illumina/MGISEQ library+IDT probe+38 hotspot gene panel
lib-01131	777.55	0.987	0.568	0.991045	797.31	0.988	0.522	0.991045	Illumina/MGISEQ library+IDT probe+38 hotspot gene panel
lib-01134	845.43	0.982	0.54	0.925373	867.12	0.989	0.529	0.895522	Illumina/MGISEQ library+IDT probe+38 hotspot gene panel
lib-01135	823.48	0.976	0.458	0.970149	1015.91	0.986	0.527	0.985075	Illumina/MGISEQ library+IDT probe+38 hotspot gene panel
lib-01136	851.85	0.984	0.546	0.952239	878.55	0.988	0.519	0.919403	Illumina/MGISEQ library+IDT probe+38 hotspot gene panel
lib-01137	1397.35	0.986	0.574	0.976119	1026.93	0.989	0.499	0.895522	Illumina/MGISEQ library+IDT probe+38 hotspot gene panel
lib-01138	938.86	0.984	0.572	0.98806	946.24	0.987	0.538	0.985075	Illumina/MGISEQ library+IDT probe+38 hotspot gene panel
lib-01140	1286.75	0.986	0.553	0.985075	1009.57	0.986	0.503	0.740299	Illumina/MGISEQ library+IDT probe+38 hotspot gene panel
lib-01147	1569.54	0.988	0.499	0.991045	1065.07	0.984	0.522	0.979104	Illumina/MGISEQ library+IDT probe+38 hotspot gene panel
lib-01174	960.41	0.98	0.525	0.979104	1014.7	0.983	0.587	0.979104	Illumina/MGISEQ library+IDT probe+38 hotspot gene panel
lib-01175	1126.32	0.985	0.498	0.98806	1256.96	0.984	0.577	0.979104	Illumina/MGISEQ library+IDT probe+38 hotspot gene panel
lib-01177	1095.58	0.983	0.535	0.985075	994.7	0.983	0.598	0.985075	Illumina/MGISEQ library+IDT probe+38 hotspot gene panel
lib-01181	1220.6	0.986	0.459	0.823881	1452.86	0.983	0.647	0.874627	Illumina/MGISEQ library+IDT probe+38 hotspot gene panel
lib-01183	709.48	0.988	0.463	0.98806	1053.53	0.985	0.641	0.976119	Illumina/MGISEQ library+IDT probe+38 hotspot gene panel
lib-01185	997.3	0.981	0.517	0.922388	1043.88	0.986	0.564	0.949254	Illumina/MGISEQ library+IDT probe+38 hotspot gene panel
lib-01208	1422.35	0.985	0.566	0.853731	1385.02	0.986	0.586	0.862687	Illumina/MGISEQ library+IDT probe+38 hotspot gene panel
lib-01210	1429.34	0.984	0.533	0.853731	1419.87	0.986	0.589	0.874627	Illumina/MGISEQ library+IDT probe+38 hotspot gene panel
lib-01211	1180.44	0.985	0.5	0.955224	1220.66	0.982	0.585	0.943284	Illumina/MGISEQ library+IDT probe+38 hotspot gene panel
lib-01237	703.5	0.987	0.55	0.98209	701.26	0.981	0.572	0.976119	Illumina/MGISEQ library+IDT probe+38 hotspot gene panel
lib-01243	1659.58	0.978	0.621	0.955224	1472.14	0.984	0.592	0.967164	Illumina/MGISEQ library+IDT probe+38 hotspot gene panel
lib-01245	1477.51	0.99	0.629	0.98806	657.77	0.985	0.252	0.973134	Illumina/MGISEQ library+IDT probe+38 hotspot gene panel
lib-01250	657.28	0.981	0.599	0.976119	386.15	0.98	0.272	0.955224	Illumina/MGISEQ library+IDT probe+38 hotspot gene panel
lib-01261	1616.57	0.984	0.636	0.98209	789.12	0.984	0.267	0.976119	Illumina/MGISEQ library+IDT probe+38 hotspot gene panel
lib-01264	741.72	0.986	0.62	0.98806	692.56	0.977	0.548	0.970149	Illumina/MGISEQ library+IDT probe+38 hotspot gene panel
lib-01272	914.33	0.988	0.559	0.985075	808.46	0.981	0.535	0.976119	Illumina/MGISEQ library+IDT probe+38 hotspot gene panel
lib-01287	643.3	0.985	0.413	0.991045	690.79	0.984	0.507	0.979104	Illumina/MGISEQ library+IDT probe+38 hotspot gene panel
lib-01293	1161.08	0.987	0.577	0.823881	1077.73	0.985	0.567	0.844776	Illumina/MGISEQ library+IDT probe+38 hotspot gene panel
lib-01294	996.47	0.986	0.511	0.98806	975.15	0.983	0.538	0.970149	Illumina/MGISEQ library+IDT probe+38 hotspot gene panel
lib-01295	665.73	0.984	0.564	0.973134	629.46	0.98	0.561	0.973134	Illumina/MGISEQ library+IDT probe+38 hotspot gene panel
lib-HP1	1357.04	0.987	0.52	0.991045	1364.31	0.991	0.529	0.991045	Illumina/MGISEQ library+IDT probe+38 hotspot gene panel
lib-HP2	1086.32	0.984	0.581	0.991045	991.97	0.991	0.523	0.991045	Illumina/MGISEQ library+IDT probe+38 hotspot gene panel
lib-LP	993.78	0.977	0.561	0.991045	1037.36	0.99	0.522	0.991045	Illumina/MGISEQ library+IDT probe+38 hotspot gene panel
lib-NC	1132.49	0.989	0.531	0.991045	1086.89	0.99	0.554	0.991045	Illumina/MGISEQ library+IDT probe+38 hotspot gene panel

## Sheet: Sheet4
Table S4. The mutations of Illumina and MGISEQ-2000.
Sample-ID	Illumina						MGISEQ
	Gene	Transcript (c.)	Protein (p.)	Frequency	Mutation Reads	Sequencing Depth	Gene	Transcript (c.)	Protein (p.)	Frequency	Mutation Reads	Sequencing Depth
19CF15529P	/	/	/	/	/	/	/	/	/	/	/	/
19CF15531F	/	/	/	/	/	/	/	/	/	/	/	/
19CF15689F	BRAF	c.T1799A	p.V600E	0.1939	76	392	BRAF	c.T1799A	p.V600E	0.2022	73	361
19CF15689F	PIK3CA	c.C1636G	p.Q546E	0.1179	50	424	PIK3CA	c.C1636G	p.Q546E	0.0871	33	379
19CF15689F	EGFR	c.2185_2186TCT	p.G729Sfs*8	0.0096	3	312	/	/	/	/	/	/
19CF15713F	/	/	/	/	/	/	KRAS	c.G38T	p.G13V	0.0103	3	291
19CY96044F	/	/	/	/	/	/	/	/	/	/	/	/
19FC40245F	/	/	/	/	/	/	/	/	/	/	/	/
19FC40247F	EGFR	c.T2573G	p.L858R	0.2144	285	1329	EGFR	c.T2573G	p.L858R	0.2386	336	1408
19FC40256F	KRAS	c.G38A	p.G13D	0.1717	312	1817	KRAS	c.G38A	p.G13D	0.1483	187	1261
19FC40257F	/	/	/	/	/	/	/	/	/	/	/	/
19FC40260F	/	/	/	/	/	/	/	/	/	/	/	/
19FC40261F	KRAS	c.G35C	p.G12A	0.4135	679	1642	KRAS	c.G35C	p.G12A	0.4332	454	1048
19FC40420F	KRAS	c.G38A	p.G13D	0.31	137	442	KRAS	c.G38A	p.G13D	0.2554	142	556
19FC40420F	/	/	/	/	/	/	EGFR	c.2149_2150ATG	p.V717Mfs*12	0.0126	4	318
19FC40438F	EGFR	c.2237_2255T	p.E746_S752delinsV	0.1124	76	676	/	/	/	/	/	/
19FC40438F	/	/	/	/	/	/	KRAS	c.G35A	p.G12D	0.3273	36	110
19FC40438F	/	/	/	/	/	/	PIK3CA	c.G1624A	p.E542K	0.2589	29	112
19GY94041T	PIK3CA	c.A1634C	p.E545A	0.022	15	682	PIK3CA	c.A1634C	p.E545A	0.0203	10	493
19HE21842F	/	/	/	/	/	/	/	/	/	/	/	/
19HE21980F	EGFR	c.G2156C	p.G719A	0.202	470	2327	EGFR	c.G2156C	p.G719A	0.193	390	2021
19HE22108F	EGFR	c.2235_2249del	p.E746_A750del	0.0438	84	1916	EGFR	c.2235_2249del	p.E746_A750del	0.0538	96	1786
19HE22110F	/	/	/	/	/	/	/	/	/	/	/	/
19HE22140P	/	/	/	/	/	/	/	/	/	/	/	/
19HS86178F	EGFR	c.2240_2257del	p.L747_P753delinsS	0.1546	107	692	EGFR	c.2240_2257del	p.L747_P753delinsS	0.1571	99	630
19JS48180P	EGFR	c.T2573G	p.L858R	0.1624	300	1847	EGFR	c.T2573G	p.L858R	0.1485	303	2040
19JS48181P	/	/	/	/	/	/	/	/	/	/	/	/
19JS48182P	ALK	c.G3824A	p.R1275Q	0.0044	7	1600	/	/	/	/	/	/
19N01373F	EGFR	c.G2156C	p.G719A	0.1781	101	567	EGFR	c.G2156C	p.G719A	0.1846	101	547
19N01383P	/	/	/	/	/	/	/	/	/	/	/	/
19N01652F	PIK3CA	c.A3140T	p.H1047L	0.3576	324	906	PIK3CA	c.A3140T	p.H1047L	0.3567	254	712
19N01653P	/	/	/	/	/	/	/	/	/	/	/	/
19N01656F	KRAS	c.G35A	p.G12D	0.3481	345	991	KRAS	c.G35A	p.G12D	0.3463	232	670
19N01658F	/	/	/	/	/	/	/	/	/	/	/	/
19N01659P	EGFR	c.2235_2237del	p.745_746del	0.0402	106	2637	EGFR	c.2235_2237del	p.745_746del	0.0402	106	2639
19N01659P	EGFR	c.2242_2253del	p.748_751del	0.036	89	2469	EGFR	c.2242_2253del	p.748_751del	0.0361	89	2465
19N01659P	/	/	/	/	/	/	KRAS	c.A351T	p.K117N	0.0083	1	121
19N01669T	/	/	/	/	/	/	PIK3CA	c.A1634T	p.E545V	0.0102	1	98
19N01671T	EGFR	c.2236_2250del	p.E746_A750de	0.2027	296	1460	EGFR	c.2236_2250del	p.E746_A750de	0.1907	192	1007
19N01671T	/	/	/	/	/	/	BRAF	c.1406_1407AG	p.G469E	0.0107	20	1874
19N01673F	EGFR	c.2240_2257del	p.L747_P753delinsS	0.0416	39	937	EGFR	c.2240_2257del	p.L747_P753delinsS	0.0588	49	834
19N01673F	PIK3CA	c.G1633A	p.E545K	0.0111	27	2425	/	/	/	/	/	/
19N01684P	EGFR	c.T2573G	p.L858R	0.0222	39	1758	EGFR	c.T2573G	p.L858R	0.0142	28	1966
19N01684P	ERBB2	c.G2524A	p.V842I	0.0046	9	1970	/	/	/	/	/	/
19N01684P	EGFR	c.C2369T	p.T790M	0.0044	8	1819	EGFR	c.C2369T	p.T790M	0.0045	8	1775
19N01686F	PIK3CA	c.G1633A	p.E545K	0.067	168	2506	PIK3CA	c.G1633A	p.E545K	0.0674	116	1721
19N01686F	KRAS	c.G35A	p.G12D	0.0602	108	1793	KRAS	c.G35A	p.G12D	0.0497	62	1247
19N01973F	KRAS	c.G34T	p.G12C	0.0102	2	197	/	/	/	/	/	/
19N01973F	EGFR	c.2251_2273del	p.T751fs	0.4611	225	488	EGFR	c.2251_2273del	p.T751fs	0.5267	276	524
19N01973F	EGFR	c.2235_2249del	p.E746_A750del	0.0117	6	513	EGFR	c.2235_2249del	p.E746_A750del	0.0106	5	473
19N02343F	BRAF	c.G1798A	p.V600M	0.0098	3	305	/	/	/	/	/	/
19N02343F	NRAS	c.C181A	p.Q61K	0.0124	4	323	/	/	/	/	/	/
19N02353P	EGFR	c.2235_2249del	p.E746_A750del	0.0041	4	984	/	/	/	/	/	/
19Q06298F	/	/	/	/	/	/	/	/	/	/	/	/
19YT53879P	KRAS	c.A183C	p.Q61H	0.0362	43	1188	KRAS	c.A183C	p.Q61H	0.0366	40	1093
19ZN11292F	EGFR	c.2236_2250del	p.E746_A750del	0.0106	20	1888	EGFR	c.2236_2250del	p.E746_A750del	0.0141	24	1699
19ZN12363F	/	/	/	/	/	/	/	/	/	/	/	/
19ZN12367F	PIK3CA	c.A1634C	p.E545A	0.2861	799	2793	PIK3CA	c.A1634C	p.E545A	0.2743	582	2122
19ZN12548P	/	/	/	/	/	/	/	/	/	/	/	/
19ZN12592T	EGFR	c.T2573G	p.L858R	0.0797	151	1894	EGFR	c.T2573G	p.L858R	0.093	168	1806
19ZN12592T	EGFR	c.C2369T	p.T790M	0.0217	57	2622	EGFR	c.C2369T	p.T790M	0.0249	52	2088
19ZN13094F	/	/	/	/	/	/	/	/	/	/	/	/
19ZN13097P	/	/	/	/	/	/	/	/	/	/	/	/
19ZN13098F	EGFR	c.2149_2151GATCT	p.V717Dfs*32	0.0103	4	387	/	/	/	/	/	/
19ZN13098F	/	/	/	/	/	/	ALK	c.G3604C	p.G1202R	0.0122	5	411
19ZN13098F	/	/	/	/	/	/	ERBB2	c.1948_1949insAGA	p.Q650delinsQK	0.011	3	272
19ZN13099T	EGFR	c.2149_2149TCT	p.V717Sfs*32	0.0326	21	645	EGFR	c.2149_2149TCT	p.V717Sfs*32	0.0551	28	508
19ZN13099T	ERBB2	c.G2524A	p.V842I	0.0175	4	229	/	/	/	/	/	/
19ZN13491P	/	/	/	/	/	/	/	/	/	/	/	/
19ZN13493T	/	/	/	/	/	/	EGFR	c.T2573G	p.L858R	0.0132	6	455
19ZN13980P	KRAS	c.G38A	p.G13D	0.0251	22	878	KRAS	c.G38A	p.G13D	0.0098	8	815
19ZN13999P	/	/	/	/	/	/	/	/	/	/	/	/
19ZQ13269P	/	/	/	/	/	/	PIK3CA	c.G1624A	p.E542K	0.004	4	1003
M1901223P	/	/	/	/	/	/	/	/	/	/	/	/
M1901244P	KRAS	c.G34T	p.G12C	0.0287	28	974	KRAS	c.G34T	p.G12C	0.0348	33	947
M1901246P	EGFR	c.T2573G	p.L858R	0.0087	4	458	EGFR	c.T2573G	p.L858R	0.0129	6	466
M1901246P	PIK3CA	c.G1645A	p.D549N	0.0066	3	452	/	/	/	/	/	/
19HE22805F	/	/	/	/	/	/	/	/	/	/	/	/
19CF15714F	/	/	/	/	/	/	/	/	/	/	/	/
19CF15537B	/	/	/	/	/	/	/	/	/	/	/	/
19JS48246P	/	/	/	/	/	/	/	/	/	/	/	/
19JM45609P	/	/	/	/	/	/	BRAF	c.T1799A	p.V600E	0.0044	7	1599
19FC40246F	KRAS	c.G35A	p.G12D	0.2643	296	1120	KRAS	c.G35A	p.G12D	0.2781	235	845
19FC40253-IIF	/	/	/	/	/	/	/	/	/	/	/	/
19CF15765F	/	/	/	/	/	/	PIK3CA	c.A3140T	p.H1047L	0.0168	18	1074
19HS86151P	EGFR	c.2185_2186TCT	p.G729Sfs*8	0.0042	9	2163	/	/	/	/	/	/
19HE22051F	EGFR	c.2235_2249del	p.E746_A750del	0.0705	156	2213	EGFR	c.2235_2249del	p.E746_A750del	0.097	207	2134
19HE22008F	/	/	/	/	/	/	/	/	/	/	/	/
19CF15711P	/	/	/	/	/	/	/	/	/	/	/	/
19JS48248P	/	/	/	/	/	/	/	/	/	/	/	/
19FC40251F	NRAS	c.C181A	p.Q61K	0.0141	3	213	/	/	/	/	/	/
19HE22109F	ERBB2	c.2315_2316insCGTGATGGCATA	p.Y772delinsYVMAY	0.0341	14	410	ERBB2	c.2315_2316insCGTGATGGCATA	p.Y772delinsYVMAY	0.0772	37	479
19HE22109F	ERBB2	c.2323_2324insCATACGTGATGG	p.A775delinsAYVMA	0.034	14	412	ERBB2	c.2323_2324insCATACGTGATGG	p.A775delinsAYVMA	0.0769	37	481
19FC40415F	EGFR	c.T2573G	p.L858R	0.3095	104	336	EGFR	c.T2573G	p.L858R	0.1914	40	209
19FC40415F	/	/	/	/	/	/	PIK3CA	c.A3140T	p.H1047L	0.0159	4	251
19FC40415F	EGFR	c.2329_2329delinsAT	p.L777Ifs*120	0.0139	3	216	/	/	/	/	/	/
19FC40415F	BRAF	c.G1780C	p.D594H	0.0125	3	240	/	/	/	/	/	/
19FC40415F	ALK	c.G3271A	p.D1091N	0.0347	13	375	/	/	/	/	/	/
19KS38324-IIP	/	/	/	/	/	/	/	/	/	/	/	/
19LN70358P	/	/	/	/	/	/	/	/	/	/	/	/
19N01368F	EGFR	c.2240_2257del	p.L747_P753delinsS	0.1838	256	1393	EGFR	c.2240_2257del	p.L747_P753delinsS	0.2439	340	1394
19N01456-IIIP	/	/	/	/	/	/	KRAS	c.A182T	p.Q61L	0.0039	6	1523
19N01655P	/	/	/	/	/	/	EGFR	c.2185_2186TCT	p.G729Sfs*8	0.005	11	2211
19N01664F	NRAS	c.G35T	p.G12V	0.0111	5	452	/	/	/	/	/	/
19N01666P	/	/	/	/	/	/	/	/	/	/	/	/
19N01676T	PIK3CA	c.A3140G	p.H1047R	0.3892	65	167	PIK3CA	c.A3140G	p.H1047R	0.2581	56	217
19N01682P	/	/	/	/	/	/	/	/	/	/	/	/
19N01687F	EGFR	c.2240_2257del	p.L747_P753delinsS	0.0519	51	983	EGFR	c.2240_2257del	p.L747_P753delinsS	0.0823	48	583
19N01687F	EGFR	c.G2303T	p.S768I	0.0182	8	439	/	/	/	/	/	/
19N02330F	/	/	/	/	/	/	/	/	/	/	/	/
19N02331T	EGFR	c.T2573G	p.L858R	0.2974	810	2724	EGFR	c.T2573G	p.L858R	0.2853	709	2485
19N02331T	KRAS	c.G38A	p.G13D	0.0109	3	275	/	/	/	/	/	/
19N02332F	KRAS	c.G35T	p.G12V	0.1071	107	999	KRAS	c.G35T	p.G12V	0.0896	76	848
19N02332F	KRAS	c.C437T	p.A146V	0.0982	116	1181	KRAS	c.C437T	p.A146V	0.1081	104	962
19N02332F	PIK3CA	c.A3140G	p.H1047R	0.0894	100	1119	PIK3CA	c.A3140G	p.H1047R	0.0955	100	1047
19WN60001F	EGFR	c.2235_2249del	p.E746_A750del	0.1068	202	1892	EGFR	c.2235_2249del	p.E746_A750del	0.13	218	1677
19YT53595P	/	/	/	/	/	/	/	/	/	/	/	/
19ZN10625P	EGFR	c.C2369T	p.T790M	0.0066	13	1979	EGFR	c.C2369T	p.T790M	0.0067	12	1791
19ZN10625P	EGFR	c.2236_2250del	p.E746_A750del	0.006	11	1834	EGFR	c.2236_2250del	p.E746_A750del	0.0117	22	1876
19ZN12296P	/	/	/	/	/	/	/	/	/	/	/	/
19ZN12297F	/	/	/	/	/	/	/	/	/	/	/	/
19ZN12352H-R	/	/	/	/	/	/	/	/	/	/	/	/
19ZN12358F	/	/	/	/	/	/	/	/	/	/	/	/
19ZN12371F	BRAF	c.1406_1407AG	p.G469E	0.0117	3	256	BRAF	c.1406_1407AG	p.G469E	0.0281	9	320
19ZN12371F	/	/	/	/	/	/	PIK3CA	c.A3140G	p.H1047R	0.0223	8	358
19ZN12546F	/	/	/	/	/	/	/	/	/	/	/	/
19ZN12584P	EGFR	c.T2573G	p.L858R	0.0329	13	395	EGFR	c.T2573G	p.L858R	0.0232	19	820
19ZN12597F	EGFR	c.T2573G	p.L858R	0.2691	261	970	EGFR	c.T2573G	p.L858R	0.26	267	1027
19ZN13095F	/	/	/	/	/	/	/	/	/	/	/	/
19ZN13103P	/	/	/	/	/	/	/	/	/	/	/	/
19ZN13106P	/	/	/	/	/	/	/	/	/	/	/	/
FZ19-04447P	KRAS	c.G35T	p.G12V	0.0041	3	737	/	/	/	/	/	/
ZK0604-CF	EGFR	c.2312_2313insCCA	p.N771delinsNH	0.1293	224	1733	/	/	/	/	/	/
ZK0604-CF	/	/	/	/	/	/	PIK3CA	c.C1636A	p.Q546K	0.0043	5	1166
ZK0604-CF	EGFR	c.2311_2312insACC	p.N771_P772insH	0.1258	224	1781	EGFR	c.2311_2312insACC	p.N771_P772insH	0.1642	296	1803
ZK0604-CF	EGFR	c.T2573G	p.L858R	0.0139	27	1938	EGFR	c.T2573G	p.L858R	0.0152	30	1980
19ZN12259P	EGFR	c.2240_2257del	p.L747_P753delinsS	0.0103	8	775	EGFR	c.2240_2257del	p.L747_P753delinsS	0.0101	9	888
19LN70341F	KRAS	c.G35T	p.G12V	0.0847	86	1015	KRAS	c.G35T	p.G12V	0.0673	54	802
19HS86165P	/	/	/	/	/	/	/	/	/	/	/	/
19JS48247F	/	/	/	/	/	/	/	/	/	/	/	/
19GY94044P	/	/	/	/	/	/	BRAF	c.G1406A	p.G469E	0.0126	26	2057
19GY94044P	BRAF	c.1406_1407AG	p.G469E	0.0048	9	1872	/	/	/	/	/	/
19LN70345P	/	/	/	/	/	/	/	/	/	/	/	/
19HS86160F	EGFR	c.2236_2250del	p.E746_A750del	0.0945	253	2678	EGFR	c.2236_2250del	p.E746_A750del	0.1017	266	2615
19N01985F	KRAS	c.G35A	p.G12D	0.0442	35	791	KRAS	c.G35A	p.G12D	0.0417	31	743
19ZN12365F	/	/	/	/	/	/	/	/	/	/	/	/
19N01650P	/	/	/	/	/	/	/	/	/	/	/	/
19CF15710P	/	/	/	/	/	/	/	/	/	/	/	/
19N01654H	EGFR	c.2236_2250del	p.E746_A750del	0.0524	113	2155	EGFR	c.2236_2250del	p.E746_A750del	0.0694	141	2033
19HE22134F	EGFR	c.T2573G	p.L858R	0.1786	337	1887	EGFR	c.T2573G	p.L858R	0.1744	369	2116
19JM45577F	/	/	/	/	/	/	EGFR	c.T2573G	p.L858R	0.0136	8	589
19ZN11296F	/	/	/	/	/	/	/	/	/	/	/	/
19N01626F	EGFR	c.2233_2234insAAATTCCCGTCGCTATCA	p.I740_K745dup	0.4252	711	1672	EGFR	c.2233_2234insAAATTCCCGTCGCTATCA	p.I740_K745dup	0.4977	658	1322
19N01670T	PIK3CA	c.A3140T	p.H1047L	0.3772	43	114	PIK3CA	c.A3140T	p.H1047L	0.0132	17	1284
19N01670T	KRAS	c.G37A	p.G13S	0.0135	3	223	/	/	/	/	/	/
19HE22223F	/	/	/	/	/	/	/	/	/	/	/	/
19HE21950F	KRAS	c.G35T	p.G12V	0.2419	475	1964	KRAS	c.G35T	p.G12V	0.2279	369	1619
19HE22170F	EGFR	c.T2573G	p.L858R	0.3196	793	2481	EGFR	c.T2573G	p.L858R	0.3387	751	2217
19N01651F	/	/	/	/	/	/	/	/	/	/	/	/
19ZN12364F	KRAS	c.G34T	p.G12C	0.0101	16	1577	/	/	/	/	/	/
19Q06147F	KRAS	c.G38A	p.G13D	0.3857	319	827	KRAS	c.G38A	p.G13D	0.3259	220	675
19N01660F	ERBB2	c.2323_2324insCATACGTGATGG	p.A775delinsAYVMA	0.0503	45	895	ERBB2	c.2323_2324insCATACGTGATGG	p.A775delinsAYVMA	0.0787	78	991
19N01660F	ERBB2	c.2311_2312insCATACGTGATGG	p.A771delinsAYVMA	0.0457	39	853	ERBB2	c.2311_2312insCATACGTGATGG	p.A771delinsAYVMA	0.0776	75	967
19JM45590P	/	/	/	/	/	/	BRAF	c.T1799A	p.V600E	0.0046	6	1296
19ZN12356P	/	/	/	/	/	/	/	/	/	/	/	/
19N01661T	KRAS	c.G38A	p.G13D	0.3306	397	1201	KRAS	c.G38A	p.G13D	0.3208	257	801
19HE22050F	EGFR	c.2239_2253del	p.L747_T751del	0.0966	167	1728	EGFR	c.2239_2253del	p.L747_T751del	0.1032	182	1763
19N01567QC	EGFR	c.T2573G	p.L858R	0.2102	441	2098	EGFR	c.T2573G	p.L858R	0.1973	412	2088
19HE22145F	EGFR	c.2237_2245del	p.L747_A750delinsP	0.1883	1003	5328	EGFR	c.2237_2245del	p.L747_A750delinsP	0.2585	1396	5400
19YT52688P	EGFR	c.C2369T	p.T790M	0.0091	27	2960	EGFR	c.C2369T	p.T790M	0.0104	31	2985
19YT52688P	/	/	/	/	/	/	PIK3CA	c.A1637T	p.Q546L	0.004	8	2015
19YT52688P	/	/	/	/	/	/	PIK3CA	c.C1636A	p.Q546K	0.005	10	2017
19CF15540F	/	/	/	/	/	/	/	/	/	/	/	/
19ZN12547P	/	/	/	/	/	/	/	/	/	/	/	/
19HE22006F	/	/	/	/	/	/	EGFR	c.2235_2249del	p.E746_A750del	0.0097	18	1857
19GY94073B	/	/	/	/	/	/	/	/	/	/	/	/
19ZN12362B	/	/	/	/	/	/	/	/	/	/	/	/
19HE22131F	/	/	/	/	/	/	KRAS	c.G35C	p.G12A	0.0572	65	1136
19HE22131F	EGFR	c.2235_2249del	p.E746_A750del	0.2191	181	826	/	/	/	/	/	/
19FC40427F	KRAS	c.G35A	p.G12D	0.2987	46	154	KRAS	c.G35A	p.G12D	0.3131	62	198
19FC40427F	EGFR	c.2185_2186TCT	c.2185_2186TCT	0.0476	4	84	/	/	/	/	/	/
19FC40427F	EGFR	c.2185_2187ATCT	p.G729Ifs*8	0.0357	4	84	/	/	/	/	/	/
19HE22120F	/	/	/	/	/	/	/	/	/	/	/	/
19N01467QC	EGFR	c.T2573G	p.L858R	0.2957	376	1272	EGFR	c.T2573G	p.L858R	0.2733	302	1105
19FC40390F	KRAS	c.182_183TG	p.Q61L	0.0119	3	253	KRAS	c.182_183TG	p.Q61L	0.0112	3	267
19FC40390F	KRAS	c.G436C	p.A146P	0.0109	3	276	/	/	/	/	/	/
19N01378P	/	/	/	/	/	/	/	/	/	/	/	/
19ZN12575F	PIK3CA	c.G1633A	p.E545K	0.2275	362	1591	PIK3CA	c.G1633A	p.E545K	0.2615	324	1239
19ZN12775F	KRAS	c.G34T	p.G12C	0.3917	501	1279	KRAS	c.G34T	p.G12C	0.3738	446	1193
19ZN13096B	/	/	/	/	/	/	/	/	/	/	/	/
19ZN13101T	KRAS	c.G38A	p.G13D	0.2855	342	1198	KRAS	c.G38A	p.G13D	0.3202	251	784
19ZN13101T	AKT1	c.G49A	p.E17K	0.2851	514	1803	AKT1	c.G49A	p.E17K	0.3039	571	1879
19ZN13486T	/	/	/	/	/	/	/	/	/	/	/	/
19ZN13587F	KRAS	c.A183T	p.Q61H	0.4229	203	480	KRAS	c.A183T	p.Q61H	0.3754	134	357
19ZN13675F	KRAS	c.G35A	p.G12D	0.0925	57	616	KRAS	c.G35A	p.G12D	0.0623	33	530
19ZQ13135P	/	/	/	/	/	/	/	/	/	/	/	/
FZ19-03014P	/	/	/	/	/	/	BRAF	c.1406_1407AG	p.G469E	0.0051	14	2760
M1900799-I-IIP	ALK	c.C3617A	p.S1206Y	0.0042	9	2118	/	/	/	/	/	/
M1900858-IP	BRAF	c.A1801G	p.K601E	0.0045	8	1771	/	/	/	/	/	/
M1900858-IP	/	/	/	/	/	/	BRAF	c.T1799A	p.V600E	0.0045	8	1767
19HS86164F	EGFR	c.T2573G	p.L858R	0.143	119	832	EGFR	c.T2573G	p.L858R	0.1203	111	923
19FC40249F	KRAS	c.G35A	p.G12D	0.4299	316	735	KRAS	c.G35A	p.G12D	0.4057	226	557
19ZN12366P	BRAF	c.T1799A	p.V600E	0.0052	9	1720	BRAF	c.T1799A	p.V600E	0.0048	8	1671
19FC40250F	/	/	/	/	/	/	/	/	/	/	/	/
19HE22067F	EGFR	c.T2573G	p.L858R	0.2431	455	1872	EGFR	c.T2573G	p.L858R	0.2435	439	1803
19ZN12577F	EGFR	c.2236_2250del	p.E746_A750del	0.059	26	441	EGFR	c.2236_2250del	p.E746_A750del	0.0577	12	208
19FC40248F	/	/	/	/	/	/	/	/	/	/	/	/
19CF15528P	/	/	/	/	/	/	BRAF	c.1406_1407AG	p.G469E	0.0066	9	1355
19CF15529P	PIK3CA	c.A1634C	p.E545A	0.004	5	1243	PIK3CA	c.A1634C	p.E545A	0.0047	5	1072
19ZN13100P	EGFR	c.T2573G	p.L858R	0.0196	25	1273	EGFR	c.T2573G	p.L858R	0.0165	23	1395
19N01984F	/	/	/	/	/	/	ALK	c.C3586A	p.L1196M	0.2222	10	45
19N01984F	EGFR	c.2224_2235del	p.742_745del	0.125	27	216	EGFR	c.2224_2235del	p.742_745del	0.1358	22	162
19N01984F	EGFR	c.T2573G	p.L858R	0.1614	46	285	EGFR	c.T2573G	p.L858R	0.0693	16	231
19N01984F	EGFR	c.2283_2283GA	p.D761Efs*136	0.0115	3	260	EGFR	c.2283_2283GA	p.D761Efs*136	0.0652	9	138
19N01984F	/	/	/	/	/	/	EGFR	c.2280_2283AGATCG	p.E762Rfs*5	0.029	4	123
19N01984F	/	/	/	/	/	/	EGFR	c.G2155T	p.G719C	0.0259	5	193
19N01984F	/	/	/	/	/	/	KIT	c.A2447T	p.D816V	0.0222	1	45
19N01984F	/	/	/	/	/	/	KRAS	c.A183C	p.Q61H	0.0187	2	107
19N01984F	/	/	/	/	/	/	KRAS	c.A351T	p.K117N	0.0115	1	87
19HS86145F	/	/	/	/	/	/	/	/	/	/	/	/
19N01627-IIP	KRAS	c.G436A	p.A146T	0.0089	5	563	/	/	/	/	/	/
19N01627-IIP	KRAS	c.C437T	p.A146V	0.0059	3	505	/	/	/	/	/	/
19N01627-IIP	/	/	/	/	/	/	KIT	c.A2447T	p.D816V	0.0103	8	773
19N01627-IIP	/	/	/	/	/	/	ALK	c.C3617A	p.S1206Y	0.0074	8	1082
19N01627-IIP	/	/	/	/	/	/	BRAF	c.A1801G	p.K601E	0.004	3	747
19JS48274F	EGFR	c.G2156C	p.G719A	0.0259	11	424	EGFR	c.G2156C	p.G719A	0.027	22	815
19N01665P	/	/	/	/	/	/	/	/	/	/	/	/
19BZ58024P	/	/	/	/	/	/	/	/	/	/	/	/
19PT90802P	/	/	/	/	/	/	/	/	/	/	/	/
19HE21977F	/	/	/	/	/	/	/	/	/	/	/	/
19Q06297F	EGFR	c.2236_2250del	p.E746_A750del	0.164	176	1073	EGFR	c.2236_2250del	p.E746_A750del	0.15	163	1087
19N01949F	/	/	/	/	/	/	/	/	/	/	/	/
19HE21737-IIF	EGFR	c.T2573G	p.L858R	0.1542	97	629	EGFR	c.T2573G	p.L858R	0.11	44	400
19HE21737-IIF	ALK	c.G3824A	p.R1275Q	0.0175	7	401	/	/	/	/	/	/
19HE21737-IIF	NRAS	c.A183T	p.Q61H	0.0148	9	609	/	/	/	/	/	/
19HE21737-IIF	EGFR	c.2185_2185CT	p.G729Lfs*8	0.0135	6	444	/	/	/	/	/	/
19HE21737-IIF	/	/	/	/	/	/	KRAS	c.G35A	p.G12D	0.0102	5	490
19HE22103F	EGFR	c.T2573G	p.L858R	0.0757	132	1744	EGFR	c.T2573G	p.L858R	0.0663	125	1886
19JS48179F	KRAS	c.G34T	p.G12C	0.0203	48	2359	KRAS	c.G34T	p.G12C	0.022	40	1817
19HE22185F	EGFR	c.2255_2256del	p.S752fs	0.169	291	1722	EGFR	c.2255_2256del	p.S752fs	0.2017	330	1636
19HE22185F	EGFR	c.2238_2247del	p.E746fs	0.1465	235	1604	EGFR	c.2238_2247del	p.E746fs	0.1857	273	1470
19HE22225P	ALK	c.C3586A	p.L1196M	0.004	9	2225	/	/	/	/	/	/
19GY94045P	/	/	/	/	/	/	/	/	/	/	/	/
19HE22187F	KRAS	c.G34T	p.G12C	0.491	1303	2654	KRAS	c.G34T	p.G12C	0.4903	989	2017
19N01384P	KRAS	c.G35C	p.G12A	0.1623	332	2045	KRAS	c.G35C	p.G12A	0.1498	254	1696
19ZN13104P	KRAS	c.G436A	p.A146T	0.2032	303	1491	KRAS	c.G436A	p.A146T	0.1568	207	1320
19ZN12313F	/	/	/	/	/	/	/	/	/	/	/	/
19ZN12357F	IDH1	c.G395A	p.R132H	0.0099	4	403	/	/	/	/	/	/
19ZN12357F	EGFR	c.2280_2283AGATCGGAAGA	p.E762Rfs*137	0.0173	6	346	EGFR	c.2280_2283AGATCGGAAGA	p.E762Rfs*137	0.0435	7	161
19ZN12357F	/	/	/	/	/	/	EGFR	c.T2573G	p.L858R	0.0263	3	114
19ZN12357F	/	/	/	/	/	/	KRAS	c.G35A	p.G12D	0.011	1	91
19HS86079P	/	/	/	/	/	/	/	/	/	/	/	/
19JS48265P	EGFR	c.T2573G	p.L858R	0.0058	6	1042	/	/	/	/	/	/
19HE22001F	EGFR	c.2237_2255T	p.E746_S752delinsV	0.1496	211	1410	EGFR	c.2237_2255T	p.E746_S752delinsV	0.2159	288	1334
19HE22135F	EGFR	c.T2573G	p.L858R	0.5017	1898	3783	EGFR	c.T2573G	p.L858R	0.4882	1910	3912
19HE22005F	EGFR	c.T2573G	p.L858R	0.104	139	1336	EGFR	c.T2573G	p.L858R	0.1004	140	1394
19ZN12368P	KRAS	c.G436A	p.A146T	0.0067	9	1334	/	/	/	/	/	/
19ZN12368P	EGFR	c.2185_2186TCT	p.G729Sfs*8	0.0049	8	1621	EGFR	c.2185_2186TCT	p.G729Sfs*8	0.0044	7	1580
19HS86080P	/	/	/	/	/	/	/	/	/	/	/	/
19N01667F	PIK3CA	c.A3140G	p.H1047R	0.1055	228	2161	PIK3CA	c.A3140G	p.H1047R	0.1048	141	1345
19N01667F	EGFR	c.2235_2249del	p.E746_A750del	0.0707	166	2348	EGFR	c.2235_2249del	p.E746_A750del	0.0722	118	1635
19N02329F	EGFR	c.2239_2253del	p.L747_T751del	0.0902	56	621	EGFR	c.2239_2253del	p.L747_T751del	0.0788	48	609
19HE22084F	EGFR	c.T2573G	p.L858R	0.1916	422	2202	EGFR	c.T2573G	p.L858R	0.1808	406	2246
19N01668P	NRAS	c.A183T	p.Q61H	0.0039	4	1030	/	/	/	/	/	/
19HE22162F	/	/	/	/	/	/	/	/	/	/	/	/
19ZN12531P	/	/	/	/	/	/	/	/	/	/	/	/
19ZN13489P	/	/	/	/	/	/	/	/	/	/	/	/
19ZY39353P	/	/	/	/	/	/	/	/	/	/	/	/
19ZY39607P	EGFR	c.2239_2251C	p.L747_T751delinsP	0.0045	5	1101	EGFR	c.2239_2251C	p.L747_T751delinsP	0.0079	9	1142
ZK0603-G	EGFR	c.C2369T	p.T790M	0.0216	40	1854	EGFR	c.C2369T	p.T790M	0.0196	33	1685
ZK0603-G	EGFR	c.2235_2249del	p.E746_A750del	0.0202	27	1339	EGFR	c.2235_2249del	p.E746_A750del	0.0226	31	1372
ZK0603-G	EGFR	c.T2573G	p.L858R	0.0198	25	1264	EGFR	c.T2573G	p.L858R	0.0201	26	1291
ZK190805-CF	EGFR	c.2311_2312insACC	p.N771_P772insH	0.1631	92	564	EGFR	c.2311_2312insACC	p.N771_P772insH	0.1405	94	669
ZK190805-CF	EGFR	c.T2573G	p.L858R	0.0128	7	547	EGFR	c.T2573G	p.L858R	0.0127	8	630
ZK190805-CF	PIK3CA	c.G1633A	p.E545K	0.0074	3	403	/	/	/	/	/	/
ZK190805-G	KRAS	c.G38A	p.G13D	0.0416	45	1082	KRAS	c.G38A	p.G13D	0.0474	36	760
ZK190805-G	PIK3CA	c.A3140G	p.H1047R	0.0282	27	959	PIK3CA	c.A3140G	p.H1047R	0.0121	9	746
ZK190805-G	EGFR	c.2235_2249del	p.E746_A750del	0.0279	25	896	EGFR	c.2235_2249del	p.E746_A750del	0.0208	19	915
ZK190805-G	PIK3CA	c.G1624A	p.E542K	0.0226	23	1019	PIK3CA	c.G1624A	p.E542K	0.022	17	774
ZK190805-G	BRAF	c.T1799A	p.V600E	0.018	14	778	BRAF	c.T1799A	p.V600E	0.016	12	749
ZK190805-G	EGFR	c.C2369T	p.T790M	0.016	21	1309	EGFR	c.C2369T	p.T790M	0.0162	20	1234
ZK190805-G	EGFR	c.G2303T	p.S768I	0.0145	16	1100	EGFR	c.G2303T	p.S768I	0.0122	13	1063
ZK190805-G	ERBB2	c.T2264C	p.L755S	0.0101	8	794	/	/	/	/	/	/
ZK190805-G	/	/	/	/	/	/	EGFR	c.T2573G	p.L858R	0.0166	16	966

## Sheet: Sheet5
Table S5. The genes information of 38 hotspots and 519 gene panel.
38 hotspots gene panel					519 gene panel
AKT1	DHFR	IDH1	PIK3CA		ABL1	BUB1	CYP2C8	EZH2	GPS2	IRS1	MITF	PAX5	RAD50	SMO	UGT1A1
ALK	DPYD	IDH2	RET		ABL2	C8ORF34	CYP2C9	FAM175A (ABRAXAS1)	GREM1	IRS2	MLH1	PBRM1	RAD51	SNCAIP	UGT1A9
BRAF	EGFR	KIT	ROS1		ACVR1B	CALR	CYP2D6	FAM46C	GRIN2A	JAK1	MLH3	PDCD1	RAD51C	SOCS1	UMPS
BRCA1	ERBB2	KRAS	RRM1		AIP	CARD11	CYP3A4	FANCA	GRM3	JAK2	MMP2	PDCD1LG2	RAD51D	SOD2	VEGFA
BRCA2	ERCC1	MET	SMAD4		AKT1	CASP8	DAXX	FANCC	GSK3B	JAK3	MPL	PDGFRA	RAD52	SOX10	VHL
CDA	ERCC2	MTHFR	TYMS		AKT2	CBFB	DCUN1D1	FANCD2	GSTP1	JUN	MRE11	PDGFRB	RAD54L	SOX17	VTCN1
CYP2C19	FGFR1	NOTCH1	UGT1A1		AKT3	CBL	DDR2	FANCE	H3F3A	KAT6A	MSH2	PDK1	RAF1	SOX2	WISP3
CYP2C9	FGFR2	NQO1	XRCC1		ALK	CBR3	DHFR	FANCF	H3F3B	KCNJ5	MSH3	PDPK1	RANBP2	SOX9	WT1
CYP2D6	GSTP1	NRAS			AMER1	CCND2	DICER1	FANCG	H3F3C	KDM5A	MSH6	PGR	RARA	SPEN	XIAP
CYP3A4	HRAS	PDGFRA			ANKRD11	CCND3	DIS3	FANCL	HGF	KDM5C	MSR1	PHOX2B	RASA1	SPINK1	XPC
					APC	CCNE1	DNAJB1	FANCM	HIST1H1C	KDM6A	MST1	PIK3C2B	RB1	SPOP	XRCC1
					AR	CD274	DNM2	FAS	HIST1H2BD	KDR	MST1R	PIK3C2G	RBM10	SPTA1	XRCC2
					ARAF	CD276	DNMT1	FAT1	HIST1H3A	KEAP1	MTHFR	PIK3C3	RECQL4	SRC	YAP1
					ARFRP1	CD79A	DNMT3A	FBXW7	HIST1H3B	KEL	MTOR	PIK3CA	REL	SRD5A2	YES1
					ARID1A	CD79B	DNMT3B	FGF10	HIST1H3C	KIF1B	MUC16	PIK3CB	RET	SRSF2	ZBTB2
					ARID1B	CDA	DOT1L	FGF14	HIST1H3D	KIT	MUTYH	PIK3CD	RFWD2	STAG2	ZFHX3
					ARID2	CDC73	DPYD	FGF19	HIST1H3E	KLF4	MYC	PIK3CG	RHEB	STAT3	ZNF217
					ARID5B	CDH1	DYNC2H1	FGF23	HIST1H3F	KLHL6	MYCL	PIK3R1	RHOA	STAT5A	ZNF703
					ASXL1	CDK12	E2F3	FGF3	HIST1H3G	KMT2A	MYCN	PIK3R2	RICTOR	STAT5B	ZRSR2
					ASXL2	CDK4	EED	FGF4	HIST1H3H	KMT2B	MYD88	PIK3R3	RIT1	STK11
					ATM	CDK6	EGFL7	FGF6	HIST1H3I	KMT2C	MYOD1	PIM1	RNASEL	STK40
					ATR	CDK8	EGFR	FGFR1	HIST1H3J	KMT2D	NBN	PLCG2	RNF43	SUFU
					ATRX	CDKN1A	EIF1AX	FGFR2	HIST2H3D	KRAS	NCOA3	PLK2	ROS1	SUZ12
					AURKA	CDKN1B	EIF4A2	FGFR3	HIST3H3	LATS1	NCOR1	PMAIP1	RPS6KA4	SYK
					AURKB	CDKN1C	EIF4E	FGFR4	HLA-A	LATS2	NEGR1	PMS1	RPS6KB2	SYNE1
					AXIN1	CDKN2A	ELAC2	FH	HNF1A	LMO1	NF1	PMS2	RPTOR	TAF1
					AXIN2	CDKN2B	EP300	FLCN	HOXB13	LRP1B	NF2	PNRC1	RRM1	TBX3
					AXL	CDKN2C	EPCAM	FLT1	HRAS	LYN	NFE2L2	POLD1	RUNX1	TCEB (ELOC)
					B2M	CEBPA	EPHA3	FLT3	HSD17B3	LZTR1	NFKBIA	POLE	RUNX1T1	TCF3
					BAP1	CENPA	EPHA5	FLT4	HSD3B1	MAGI2	NKX2-1	PPM1D	RYBP	TCF7L2
					BARD1	CHD2	EPHA7	FOXA1	HSD3B2	MALT1	NKX3-1	PPP2R1A	RYR2	TERT
					BBC3	CHD4	EPHB1	FOXL2	ICOSLG	MAP2K1	NOTCH1	PPP6C	SDHA	TET1
					BCL10	CHEK1	ERBB2	FOXO1	ID3	MAP2K2	NOTCH2	PRDM1	SDHAF2	TET2
					BCL2	CHEK2	ERBB3	FOXP1	IDH1	MAP2K4	NOTCH3	PREX2	SDHB	TGFBR1
					BCL2L1	CIC	ERBB4	FRS2	IDH2	MAP3K1	NOTCH4	PRKAR1A	SDHC	TGFBR2
					BCL2L11	CREBBP	ERCC1	FUBP1	IFNGR1	MAP3K13	NPM1	PRKCI	SDHD	TMEM127
					BCL2L2	CRKL	ERCC2	FYN	IGF1	MAP3K14	NQO1	PRKDC	SETD2	TMPRSS2
					BCL6	CRLF2	ERCC3	GABRA6	IGF1R	MAPK1	NRAS	PRSS1	SF3B1	TNFAIP3
					BCOR	CSF1R	ERCC4	GATA1	IGF2	MAPK3	NRG1	PRSS8	SH2B3	TNFRSF14
					BCORL1	CSF3R	ERCC5	GATA2	IKBKE	MAX	NSD1	PSMD4	SH2D1A	TOP1
					BIRC3	CTCF	ERG	GATA3	IKZF1	MCL1	NTRK1	PTCH1	SHQ1	TOP2A
					BLM	CTLA4	ERRFI1	GATA4	IL10	MDC1	NTRK2	PTEN	SLC28A3	TP53
					BMPR1A	CTNNA1	ESR1	GATA6	IL7R	MDM2	NTRK3	PTPN11	SLIT1	TP63
					BRAF	CTNNB1	ETV1	GID4	INHA	MDM4	NUP93	PTPRD	SLIT2	TRAF7
					BRCA1	CUL3	ETV4	GLI1	INHBA	MDR1	PAK1	PTPRS	SMAD2	TSC1
					BRCA2	CXCR4	ETV5	GNA11	INPP4A	MED12	PAK3	PTPRT	SMAD3	TSC2
					BRD4	CYLD	ETV6	GNA13	INPP4B	MEF2B	PAK7 (PAK5)	QKI	SMAD4	TSHR
					BRIP1	CYP19A1	EWSR1	GNAQ	INSR	MEN1	PALB2	RAB35	SMARCA4	TTN
					BTG1	CYP1B1	EXT1	GNAS	IRF2	MET	PARK2 (PRKN)	RAC1	SMARCB1	TYMS
					BTK	CYP2C19	EXT2	GPR124 (ADGRA2)	IRF4	MGA	PARP1	RAD21	SMARCD1	U2AF1
